# Supplementary material for: 1,4-Bis[2-(1,3-benzothia­zol-2-yl)phen­oxy]butane
Source: Acta Crystallogr Sect E Struct Rep Online. 2008 Jan 30;64(Pt 2):o528. doi: 10.1107/S1600536808002705 (PMC2960351; doi:10.1107/S1600536808002705)
Supplement: Supplementary file 1 [file e-64-0o528-sup1.cif]

##############################################################################
###                                                                        ###
###        Electronic paper (Acta Crystallographica Section E)             ###
###                                                                        ###
##############################################################################
#                                                                            #
# This CIF contains the data in a paper accepted for publication in Acta     #
# Crystallographica Section E. It conforms to the requirements of Notes      #
# for Authors for Section E, and has been peer reviewed under the auspices   #
# of the IUCr Commission on Journals.                                        #
#                                                                            #
# Full details of the Crystallographic Information File format               #
# are given in the paper "The Crystallographic Information File (CIF):       #
# a New Standard Archive File for Crystallography" by S. R. Hall, F. H.      #
# Allen and I. D. Brown [Acta Cryst. (1991), A47, 655-685].                  #
#                                                                            #
# The current version of the core CIF dictionary is obtainable from          #
# ftp://ftp.iucr.org/pub/cif_core.dic. The current version number is 2.1.    #
#                                                                            #
# Software is freely available for graphical display of the structure(s) in  #
# this CIF.  For information consult the CIF home page http://www.iucr.org/  #
# cif/home.html                                                              #
#                                                                            #
##############################################################################
                                             
data_I
_audit_creation_method     SHELXL-97
_chemical_name_systematic
;
1,4-Bis[2-(1,3-benzothiazol-2-yl)phenoxy]butane
;
_chemical_name_common     ?
_chemical_formula_moiety     'C30 H24 N2 O2 S2'
_chemical_formula_sum     'C30 H24 N2 O2 S2'
_chemical_formula_iupac     'C30 H24 N2 O2 S2'
_chemical_formula_weight     508.63
_chemical_melting_point     ?
_symmetry_cell_setting     monoclinic
_symmetry_space_group_name_H-M     'P 21/c'
_symmetry_space_group_name_Hall     '-P 2ybc'
loop_
    _symmetry_equiv_pos_as_xyz
    'x, y, z'
    '-x, y+1/2, -z+1/2'
    '-x, -y, -z'
    'x, -y-1/2, z-1/2'
_cell_length_a     14.3251(13)
_cell_length_b     4.8992(3)
_cell_length_c     17.4954(17)
_cell_angle_alpha     90.00
_cell_angle_beta     102.522(7)
_cell_angle_gamma     90.00
_cell_volume     1198.65(18)
_cell_formula_units_Z     2
_cell_measurement_reflns_used     14397
_cell_measurement_theta_min     1.67
_cell_measurement_theta_max     27.98
_cell_measurement_temperature     296
_exptl_crystal_description     'thin long plate'
_exptl_crystal_colour     'colorless'
_exptl_crystal_size_max     0.800
_exptl_crystal_size_mid     0.357
_exptl_crystal_size_min     0.080
_exptl_crystal_density_diffrn     1.409
_exptl_crystal_density_meas     ?
_exptl_crystal_density_method     'not measured'
_exptl_crystal_F_000     532
_exptl_absorpt_coefficient_mu     0.255
_exptl_absorpt_correction_type     integration
_exptl_absorpt_process_details     '(X-RED32; Stoe & Cie, 2002)'
_exptl_absorpt_correction_T_min     0.4415
_exptl_absorpt_correction_T_max     0.9362
_exptl_special_details
;
322 frames, detector distance = 100 mm
;
_diffrn_ambient_temperature     296
_diffrn_radiation_type     MoK\a
_diffrn_radiation_wavelength     0.71073
_diffrn_radiation_source     'fine-focus sealed tube'
_diffrn_radiation_monochromator     graphite
_diffrn_measurement_device_type     'Stoe IPDSII'
_diffrn_measurement_method     \w
_diffrn_detector_area_resol_mean     6.67
_diffrn_reflns_number     14397
_diffrn_reflns_av_R_equivalents     0.0749
_diffrn_reflns_av_sigmaI/netI     0.0574
_diffrn_reflns_theta_min     2.38
_diffrn_reflns_theta_max     26.00
_diffrn_reflns_theta_full     26.00
_diffrn_measured_fraction_theta_max     0.996
_diffrn_measured_fraction_theta_full     0.996
_diffrn_reflns_limit_h_min     -16
_diffrn_reflns_limit_h_max     17
_diffrn_reflns_limit_k_min     -6
_diffrn_reflns_limit_k_max     6
_diffrn_reflns_limit_l_min     -21
_diffrn_reflns_limit_l_max     21
_diffrn_standards_number     0
_diffrn_standards_interval_count     ?
_diffrn_standards_interval_time     ?
_diffrn_standards_decay_%     ?
_refine_special_details
;
 Refinement of F^2^ against ALL reflections.  The weighted R-factor wR and
 goodness of fit S are based on F^2^, conventional R-factors R are based
 on F, with F set to zero for negative F^2^. The threshold expression of
 F^2^ > 2sigma(F^2^) is used only for calculating R-factors(gt) etc. and is
 not relevant to the choice of reflections for refinement.  R-factors based
 on F^2^ are statistically about twice as large as those based on F, and R-
 factors based on ALL data will be even larger.
;
_reflns_number_total     2339
_reflns_number_gt     1456
_reflns_threshold_expression     I>2\s(I)
_refine_ls_structure_factor_coef     Fsqd
_refine_ls_matrix_type     full
_refine_ls_R_factor_all     0.0677
_refine_ls_R_factor_gt     0.0343
_refine_ls_wR_factor_gt     0.0629
_refine_ls_wR_factor_ref     0.0686
_refine_ls_goodness_of_fit_ref     0.844
_refine_ls_restrained_S_all     0.844
_refine_ls_number_reflns     2339
_refine_ls_number_parameters     163
_refine_ls_number_restraints     0
_refine_ls_hydrogen_treatment     constr
_refine_ls_weighting_scheme     calc
_refine_ls_weighting_details
                 'calc w=1/[\s^2^(Fo^2^)+(0.0302P)^2^] where P=(Fo^2^+2Fc^2^)/3'
_atom_sites_solution_hydrogens     geom
_atom_sites_solution_primary     direct
_atom_sites_solution_secondary     difmap
_refine_ls_shift/su_max     0.001
_refine_ls_shift/su_mean     0.000
_refine_diff_density_max     0.142
_refine_diff_density_min     -0.193
_refine_ls_extinction_method     none
_refine_ls_extinction_coef     ?
loop_
    _atom_type_symbol
    _atom_type_description
    _atom_type_scat_dispersion_real
    _atom_type_scat_dispersion_imag
    _atom_type_scat_source
    'C' 'C' 0.0033 0.0016
                         'International Tables Vol C Tables 4.2.6.8 and 6.1.1.4'
    'H' 'H' 0.0000 0.0000
                         'International Tables Vol C Tables 4.2.6.8 and 6.1.1.4'
    'N' 'N' 0.0061 0.0033
                         'International Tables Vol C Tables 4.2.6.8 and 6.1.1.4'
    'O' 'O' 0.0106 0.0060
                         'International Tables Vol C Tables 4.2.6.8 and 6.1.1.4'
    'S' 'S' 0.1246 0.1234
                         'International Tables Vol C Tables 4.2.6.8 and 6.1.1.4'
_computing_data_collection     'X-AREA (Stoe & Cie, 2002)'
_computing_cell_refinement     'X-AREA (Stoe & Cie, 2002)'
_computing_data_reduction     'X-RED32 (Stoe & Cie, 2002)'
_computing_structure_solution     'SHELXS97 (Sheldrick, 2008)'
_computing_structure_refinement     'SHELXL97 (Sheldrick, 2008)'
_computing_molecular_graphics     'ORTEP-3 for Windows (Farrugia, 1997)'
_computing_publication_material     'WinGX (Farrugia, 1999)'
loop_
    _atom_site_type_symbol
    _atom_site_label
    _atom_site_fract_x
    _atom_site_fract_y
    _atom_site_fract_z
    _atom_site_U_iso_or_equiv
    _atom_site_adp_type
    _atom_site_calc_flag
    _atom_site_refinement_flags
    _atom_site_occupancy
    _atom_site_disorder_assembly
    _atom_site_disorder_group
    S S1 0.15719(4) 0.95193(10) 0.66141(3) 0.05013(15) Uani d . 1 . .
    O O1 0.18060(9) 0.6078(3) 0.54404(7) 0.0548(4) Uani d . 1 . .
    N N1 0.33188(11) 1.0657(3) 0.72790(8) 0.0474(4) Uani d . 1 . .
    C C1 0.17643(14) 1.1896(4) 0.73578(10) 0.0449(5) Uani d . 1 . .
    C C2 0.11011(15) 1.3333(4) 0.76826(11) 0.0558(5) Uani d . 1 . .
    H H2 0.0448 1.3057 0.7506 0.067 Uiso calc R 1 . .
    C C3 0.14437(17) 1.5159(4) 0.82685(12) 0.0610(6) Uani d . 1 . .
    H H3 0.1015 1.6124 0.8495 0.073 Uiso calc R 1 . .
    C C4 0.24200(17) 1.5602(4) 0.85322(11) 0.0593(5) Uani d . 1 . .
    H H4 0.2634 1.6883 0.8923 0.071 Uiso calc R 1 . .
    C C5 0.30670(15) 1.4168(4) 0.82207(11) 0.0546(5) Uani d . 1 . .
    H H5 0.3719 1.4453 0.8402 0.066 Uiso calc R 1 . .
    C C6 0.27417(14) 1.2284(4) 0.76311(10) 0.0454(5) Uani d . 1 . .
    C C7 0.28134(13) 0.9108(4) 0.67424(10) 0.0420(4) Uani d . 1 . .
    C C8 0.32640(13) 0.7109(4) 0.63100(10) 0.0421(4) Uani d . 1 . .
    C C9 0.42400(14) 0.6654(4) 0.65603(11) 0.0524(5) Uani d . 1 . .
    H H9 0.4582 0.7634 0.6985 0.063 Uiso calc R 1 . .
    C C10 0.47127(14) 0.4785(4) 0.61944(12) 0.0596(6) Uani d . 1 . .
    H H10 0.5365 0.4496 0.6375 0.071 Uiso calc R 1 . .
    C C11 0.42174(16) 0.3352(4) 0.55621(12) 0.0599(6) Uani d . 1 . .
    H H11 0.4537 0.2111 0.5308 0.072 Uiso calc R 1 . .
    C C12 0.32498(16) 0.3741(4) 0.53009(11) 0.0545(5) Uani d . 1 . .
    H H12 0.2917 0.2754 0.4874 0.065 Uiso calc R 1 . .
    C C13 0.27700(13) 0.5594(4) 0.56711(10) 0.0453(4) Uani d . 1 . .
    C C14 0.12712(14) 0.4466(4) 0.48140(10) 0.0518(5) Uani d . 1 . .
    H H14A 0.1321 0.2546 0.4953 0.062 Uiso calc R 1 . .
    H H14B 0.1517 0.4722 0.4344 0.062 Uiso calc R 1 . .
    C C15 0.02453(14) 0.5376(4) 0.46736(11) 0.0556(5) Uani d . 1 . .
    H H15A -0.0104 0.4565 0.4190 0.067 Uiso calc R 1 . .
    H H15B 0.0221 0.7342 0.4607 0.067 Uiso calc R 1 . .
loop_
    _atom_site_aniso_label
    _atom_site_aniso_U_11
    _atom_site_aniso_U_22
    _atom_site_aniso_U_33
    _atom_site_aniso_U_12
    _atom_site_aniso_U_13
    _atom_site_aniso_U_23
    S1 0.0431(3) 0.0516(3) 0.0532(3) -0.0016(3) 0.0050(2) -0.0062(2)
    O1 0.0427(8) 0.0624(9) 0.0539(8) 0.0000(6) -0.0010(6) -0.0175(7)
    N1 0.0471(10) 0.0445(9) 0.0480(9) -0.0022(8) 0.0044(7) -0.0040(8)
    C1 0.0494(13) 0.0390(11) 0.0462(11) -0.0003(9) 0.0103(9) 0.0044(8)
    C2 0.0520(13) 0.0539(13) 0.0614(13) 0.0044(10) 0.0122(10) -0.0004(10)
    C3 0.0730(16) 0.0560(14) 0.0575(12) 0.0126(11) 0.0215(10) -0.0008(10)
    C4 0.0809(17) 0.0459(11) 0.0496(11) 0.0013(12) 0.0104(11) -0.0067(10)
    C5 0.0599(14) 0.0488(12) 0.0516(11) -0.0042(10) 0.0041(9) -0.0043(10)
    C6 0.0525(13) 0.0387(11) 0.0426(10) -0.0012(9) 0.0053(9) 0.0018(8)
    C7 0.0425(11) 0.0426(11) 0.0392(9) -0.0024(9) 0.0053(8) 0.0031(8)
    C8 0.0421(12) 0.0410(11) 0.0421(10) -0.0013(9) 0.0065(8) 0.0019(8)
    C9 0.0444(12) 0.0537(12) 0.0557(12) -0.0011(10) 0.0034(9) -0.0036(9)
    C10 0.0443(12) 0.0659(15) 0.0670(13) 0.0061(11) 0.0087(10) -0.0047(11)
    C11 0.0583(15) 0.0610(14) 0.0635(13) 0.0095(11) 0.0197(11) -0.0063(11)
    C12 0.0565(14) 0.0574(13) 0.0483(11) -0.0001(10) 0.0087(9) -0.0087(9)
    C13 0.0425(12) 0.0474(11) 0.0446(10) 0.0007(9) 0.0060(8) 0.0021(9)
    C14 0.0518(12) 0.0559(12) 0.0440(10) -0.0085(10) 0.0024(8) -0.0065(9)
    C15 0.0510(13) 0.0652(13) 0.0452(11) -0.0105(10) -0.0012(8) 0.0023(10)
_geom_special_details
;
 All esds (except the esd in the dihedral angle between two l.s. planes)
 are estimated using the full covariance matrix.  The cell esds are taken
 into account individually in the estimation of esds in distances, angles
 and torsion angles; correlations between esds in cell parameters are only
 used when they are defined by crystal symmetry.  An approximate (isotropic)
 treatment of cell esds is used for estimating esds involving l.s. planes.
;
loop_
    _geom_bond_atom_site_label_1
    _geom_bond_atom_site_label_2
    _geom_bond_site_symmetry_2
    _geom_bond_distance
    _geom_bond_publ_flag
    C1 S1 . 1.7231(19) ?
    C1 C2 . 1.398(3) ?
    C1 C6 . 1.391(3) ?
    C2 C3 . 1.369(3) ?
    C2 H2 . 0.9300 ?
    C3 C4 . 1.391(3) ?
    C3 H3 . 0.9300 ?
    C4 C5 . 1.367(3) ?
    C4 H4 . 0.9300 ?
    C5 C6 . 1.387(3) ?
    C5 H5 . 0.9300 ?
    C6 N1 . 1.385(2) ?
    C7 S1 . 1.7552(18) ?
    C7 N1 . 1.299(2) ?
    C7 C8 . 1.469(2) ?
    C8 C9 . 1.390(3) ?
    C8 C13 . 1.399(2) ?
    C9 C10 . 1.376(3) ?
    C9 H9 . 0.9300 ?
    C10 C11 . 1.371(3) ?
    C10 H10 . 0.9300 ?
    C11 C12 . 1.375(3) ?
    C11 H11 . 0.9300 ?
    C12 C13 . 1.382(3) ?
    C12 H12 . 0.9300 ?
    C13 O1 . 1.373(2) ?
    C14 O1 . 1.431(2) ?
    C14 C15 . 1.504(3) ?
    C14 H14A . 0.9700 ?
    C14 H14B . 0.9700 ?
    C15 C15 3_566 1.511(4) ?
    C15 H15A . 0.9700 ?
    C15 H15B . 0.9700 ?
loop_
    _geom_angle_atom_site_label_1
    _geom_angle_atom_site_label_2
    _geom_angle_atom_site_label_3
    _geom_angle_site_symmetry_1
    _geom_angle_site_symmetry_3
    _geom_angle
    _geom_angle_publ_flag
    C6 C1 C2 . . 120.89(18) ?
    C6 C1 S1 . . 109.65(14) ?
    C2 C1 S1 . . 129.46(16) ?
    C3 C2 C1 . . 117.9(2) ?
    C3 C2 H2 . . 121.0 ?
    C1 C2 H2 . . 121.0 ?
    C2 C3 C4 . . 121.45(19) ?
    C2 C3 H3 . . 119.3 ?
    C4 C3 H3 . . 119.3 ?
    C5 C4 C3 . . 120.5(2) ?
    C5 C4 H4 . . 119.8 ?
    C3 C4 H4 . . 119.8 ?
    C4 C5 C6 . . 119.4(2) ?
    C4 C5 H5 . . 120.3 ?
    C6 C5 H5 . . 120.3 ?
    N1 C6 C5 . . 125.23(18) ?
    N1 C6 C1 . . 114.94(16) ?
    C5 C6 C1 . . 119.82(18) ?
    N1 C7 C8 . . 121.55(17) ?
    N1 C7 S1 . . 114.57(13) ?
    C8 C7 S1 . . 123.83(13) ?
    C9 C8 C13 . . 117.81(17) ?
    C9 C8 C7 . . 117.97(16) ?
    C13 C8 C7 . . 124.20(17) ?
    C10 C9 C8 . . 121.54(18) ?
    C10 C9 H9 . . 119.2 ?
    C8 C9 H9 . . 119.2 ?
    C11 C10 C9 . . 119.68(19) ?
    C11 C10 H10 . . 120.2 ?
    C9 C10 H10 . . 120.2 ?
    C10 C11 C12 . . 120.33(19) ?
    C10 C11 H11 . . 119.8 ?
    C12 C11 H11 . . 119.8 ?
    C11 C12 C13 . . 120.22(19) ?
    C11 C12 H12 . . 119.9 ?
    C13 C12 H12 . . 119.9 ?
    O1 C13 C12 . . 123.13(17) ?
    O1 C13 C8 . . 116.46(16) ?
    C12 C13 C8 . . 120.41(18) ?
    O1 C14 C15 . . 107.66(15) ?
    O1 C14 H14A . . 110.2 ?
    C15 C14 H14A . . 110.2 ?
    O1 C14 H14B . . 110.2 ?
    C15 C14 H14B . . 110.2 ?
    H14A C14 H14B . . 108.5 ?
    C14 C15 C15 . 3_566 113.7(2) ?
    C14 C15 H15A . . 108.8 ?
    C15 C15 H15A 3_566 . 108.8 ?
    C14 C15 H15B . . 108.8 ?
    C15 C15 H15B 3_566 . 108.8 ?
    H15A C15 H15B . . 107.7 ?
    C7 N1 C6 . . 111.40(16) ?
    C13 O1 C14 . . 117.86(14) ?
    C1 S1 C7 . . 89.39(9) ?
loop_
    _geom_torsion_atom_site_label_1
    _geom_torsion_atom_site_label_2
    _geom_torsion_atom_site_label_3
    _geom_torsion_atom_site_label_4
    _geom_torsion_site_symmetry_1
    _geom_torsion_site_symmetry_2
    _geom_torsion_site_symmetry_3
    _geom_torsion_site_symmetry_4
    _geom_torsion
    _geom_torsion_publ_flag
    C6 C1 C2 C3 . . . . 0.9(3) ?
    S1 C1 C2 C3 . . . . -179.08(15) ?
    C1 C2 C3 C4 . . . . 0.5(3) ?
    C2 C3 C4 C5 . . . . -1.4(3) ?
    C3 C4 C5 C6 . . . . 0.8(3) ?
    C4 C5 C6 N1 . . . . -178.41(18) ?
    C4 C5 C6 C1 . . . . 0.7(3) ?
    C2 C1 C6 N1 . . . . 177.62(16) ?
    S1 C1 C6 N1 . . . . -2.4(2) ?
    C2 C1 C6 C5 . . . . -1.6(3) ?
    S1 C1 C6 C5 . . . . 178.43(14) ?
    N1 C7 C8 C9 . . . . 8.4(3) ?
    S1 C7 C8 C9 . . . . -168.92(14) ?
    N1 C7 C8 C13 . . . . -172.87(18) ?
    S1 C7 C8 C13 . . . . 9.8(2) ?
    C13 C8 C9 C10 . . . . 0.2(3) ?
    C7 C8 C9 C10 . . . . 179.00(18) ?
    C8 C9 C10 C11 . . . . 0.8(3) ?
    C9 C10 C11 C12 . . . . -1.1(3) ?
    C10 C11 C12 C13 . . . . 0.4(3) ?
    C11 C12 C13 O1 . . . . -179.97(18) ?
    C11 C12 C13 C8 . . . . 0.6(3) ?
    C9 C8 C13 O1 . . . . 179.64(16) ?
    C7 C8 C13 O1 . . . . 0.9(3) ?
    C9 C8 C13 C12 . . . . -0.9(3) ?
    C7 C8 C13 C12 . . . . -179.58(17) ?
    O1 C14 C15 C15 . . . 3_566 -69.4(3) ?
    C8 C7 N1 C6 . . . . -177.23(15) ?
    S1 C7 N1 C6 . . . . 0.4(2) ?
    C5 C6 N1 C7 . . . . -179.52(17) ?
    C1 C6 N1 C7 . . . . 1.3(2) ?
    C12 C13 O1 C14 . . . . 3.6(3) ?
    C8 C13 O1 C14 . . . . -176.95(16) ?
    C15 C14 O1 C13 . . . . 179.99(15) ?
    C6 C1 S1 C7 . . . . 2.04(14) ?
    C2 C1 S1 C7 . . . . -177.94(18) ?
    N1 C7 S1 C1 . . . . -1.44(14) ?
    C8 C7 S1 C1 . . . . 176.08(15) ?
data_global
_journal_date_recd_electronic     2008-01-23
_journal_date_accepted     2008-01-24
_journal_name_full     'Acta Crystallographica, Section E'
_journal_year     2008
_journal_volume     64
_journal_issue      2
_journal_page_first     o528
_journal_page_last     o528
_journal_paper_category     QO
_journal_coeditor_code     HK2423
_publ_contact_author_name     ',Orhan B\"uy\"ukg\"ung\"or'
_publ_contact_author_address
;
Department of Physics
Ondokuz Mayis University
TR-55139
Samsun
Turkey
;
_publ_contact_author_email     orhanb@omu.edu.tr
_publ_contact_author_fax     '++90(362) 4576081'
_publ_contact_author_phone     '++90(362) 3121919 ext 5054'
_publ_section_title
;
1,4-Bis[2-(1,3-benzothiazol-2-yl)phenoxy]butane
;
loop_
    _publ_author_name
    _publ_author_address
    'B\"uy\"ukg\"ung\"or, Orhan'
;
Department of Physics,
Ondokuz May\?is University,
TR-55139 Samsun
Turkey
;
    '\"Ozek, Arzu'
;
Department of Physics,
Ondokuz May\?is University,
TR-55139 Samsun
Turkey
;
    'Senem Karahan'
;
Department of Physics,
Dokuz Eyl\"ul University,
\.Izmir
Turkey
;
    'Elif Suba\,s\?i'
;
Department of Physics,
Dokuz Eyl\"ul University,
\.Izmir
Turkey
;
