# Supplementary material for: 1,4-Bis[2-(1,3-benzothia­zol-2-yl)phen­oxy]butane
Source: Acta Crystallogr Sect E Struct Rep Online. 2008 Jan 30;64(Pt 2):o528. doi: 10.1107/S1600536808002705 (PMC2960351; doi:10.1107/S1600536808002705)
Supplement: Supplementary file 2 [file e-64-0o528-Isup2.hkl]

#
# h,k,l, Fc-squared, Fo-squared, sigma(Fo-squared) and status flag
#
data_I
_shelx_title ' TEST STRUCTURE D:\DATA\ELIFS1_DENE\ELIFS1'
_shelx_refln_list_code          4
_shelx_F_calc_maximum      161.04
_exptl_crystal_F_000       532.00
_reflns_d_resolution_high  0.8108
 
loop_
 _symmetry_equiv_pos_as_xyz
 'x, y, z'
 '-x, y+1/2, -z+1/2'
 '-x, -y, -z'
 'x, -y-1/2, z-1/2'
 
_cell_length_a    14.3251
_cell_length_b     4.8992
_cell_length_c    17.4954
_cell_angle_alpha  90.000
_cell_angle_beta  102.522
_cell_angle_gamma  90.000
 
_shelx_F_squared_multiplier     1.000
 
loop_
 _refln_index_h
 _refln_index_k
 _refln_index_l
 _refln_F_squared_calc
 _refln_F_squared_meas
 _refln_F_squared_sigma
 _refln_observed_status
   3   0   0     1538.31     1488.08    196.23 o
   4   0   0     1154.71     1139.09     77.17 o
   5   0   0     1372.43     1502.25     52.36 o
   6   0   0     4973.12     5283.87     79.11 o
   7   0   0     7477.59     8991.28    376.38 o
   8   0   0      558.22      621.76     19.29 o
   9   0   0      278.56      290.59     16.24 o
  10   0   0      305.95      270.25     16.71 o
  11   0   0        1.05       17.74     15.83 o
  12   0   0      420.43      399.48     18.62 o
  13   0   0        3.07       10.40     16.29 o
  14   0   0       21.94       14.08     21.57 o
  15   0   0        3.48        6.04     18.28 o
  16   0   0      117.35      126.88     24.46 o
  17   0   0        2.53        2.16     20.51 o
   1   1   0      118.69      133.12     10.30 o
   2   1   0       21.36       22.56      9.46 o
   3   1   0      219.70      217.67     10.98 o
   4   1   0      534.47      516.52     13.26 o
   5   1   0       22.45       24.52      9.26 o
   6   1   0      231.38      238.15     11.18 o
   7   1   0      116.28      108.74     10.21 o
   8   1   0      136.74      108.36     11.09 o
   9   1   0       13.50        7.52      8.94 o
  10   1   0       28.45       37.24     11.30 o
  11   1   0       80.32       89.37     11.39 o
  12   1   0        4.03        3.29     12.06 o
  13   1   0        0.96        5.60     12.76 o
  14   1   0       25.33       35.05     13.50 o
  15   1   0       23.44       15.10     14.11 o
  16   1   0        0.65        6.49     15.00 o
  17   1   0        0.50        6.26     14.63 o
   0   2   0     3840.58     3548.51     64.52 o
   1   2   0      883.31      838.72     14.96 o
   2   2   0      186.31      187.21      8.33 o
   3   2   0      942.97      895.96     10.85 o
   4   2   0       52.16       46.38      8.18 o
   5   2   0       35.11       33.47      8.94 o
   6   2   0     1288.85     1258.42     12.91 o
   7   2   0      349.02      346.14      8.79 o
   8   2   0      175.98      178.89      8.79 o
   9   2   0      183.42      185.83      9.01 o
  10   2   0      348.65      354.90     10.14 o
  11   2   0       20.40       25.80      9.45 o
  12   2   0        0.10       -4.38     10.99 o
  13   2   0      185.84      195.21     12.15 o
  14   2   0        9.76       19.25     15.63 o
  15   2   0        2.34        6.34     12.96 o
  16   2   0       70.64       75.32     15.44 o
   1   3   0      830.78      826.11     16.00 o
   2   3   0     1508.37     1501.36     13.19 o
   3   3   0      343.49      359.82      8.47 o
   4   3   0      861.36      881.45     11.66 o
   5   3   0       56.57       64.39      7.56 o
   6   3   0        0.01        0.40      7.84 o
   7   3   0        9.80       15.53      7.95 o
   8   3   0     1242.46     1250.37     16.28 o
   9   3   0       65.55       79.61      8.22 o
  10   3   0      660.79      656.01     21.67 o
  11   3   0       42.40       48.93      8.35 o
  12   3   0       73.14       62.90      9.49 o
  13   3   0        0.16        0.70      9.88 o
  14   3   0       41.14       41.69     12.23 o
   0   4   0       17.45        8.30     12.86 o
   1   4   0       42.23       48.78      9.37 o
   2   4   0        8.37       19.89      9.13 o
   3   4   0       44.64       44.49      9.10 o
   4   4   0        2.14        2.45      7.82 o
   5   4   0        6.70       11.23      8.45 o
   6   4   0       23.81       24.40      9.15 o
   7   4   0       11.18       10.22      8.30 o
   8   4   0       84.26       73.86      9.04 o
   9   4   0       22.77       18.50      9.01 o
  10   4   0       60.70       48.58      9.56 o
  11   4   0        1.27        5.66      9.52 o
  12   4   0        1.44        1.10     10.05 o
   1   5   0      114.11      112.71     10.66 o
   2   5   0      135.02      144.84      9.81 o
   3   5   0        0.70        6.51      9.87 o
   4   5   0       33.54       33.60     12.12 o
   5   5   0       29.50       36.83     12.64 o
   6   5   0        0.60        6.12     10.54 o
   7   5   0        8.78       13.15     10.02 o
   8   5   0       78.12       71.62     10.28 o
   9   5   0       15.43       16.62     10.19 o
   0   6   0       17.39       10.73     19.33 o
   1   6   0        0.06        3.20     11.49 o
   2   6   0       76.31       88.01     13.49 o
 -17   1   1      123.18      130.65     15.15 o
 -16   1   1        1.04        6.66     14.78 o
 -15   1   1        1.88       10.41     12.52 o
 -14   1   1      167.56      185.14     14.15 o
 -13   1   1      292.29      293.07     15.16 o
 -12   1   1       14.34       18.27     11.81 o
 -11   1   1      487.10      485.45     12.31 o
 -10   1   1      474.50      467.76     19.30 o
  -9   1   1       14.22       18.87     11.65 o
  -8   1   1      839.12      855.87     19.88 o
  -7   1   1      425.14      398.60     15.36 o
  -6   1   1        3.78        5.19     12.34 o
  -5   1   1     2101.38     2133.92     22.37 o
  -4   1   1      450.69      458.73     14.32 o
  -3   1   1      502.44      514.32     14.36 o
  -2   1   1      221.95      259.64     10.57 o
  -1   1   1      251.48      239.41     10.29 o
   0   1   1     2988.52     2918.04     20.54 o
   1   1   1       27.24       35.17      9.02 o
   2   1   1     3392.84     3375.11     27.89 o
   3   1   1       31.13       41.49      7.57 o
   4   1   1      163.13      168.71      9.15 o
   5   1   1     1248.20     1223.01     12.87 o
   6   1   1       64.97       91.41      8.16 o
   7   1   1      521.89      545.02     10.90 o
   8   1   1      194.61      175.43      9.49 o
   9   1   1      321.84      327.09     10.60 o
  10   1   1        5.99        6.61      9.92 o
  11   1   1      147.06      142.21     10.96 o
  12   1   1       70.21       91.42     10.55 o
  13   1   1      138.41      126.33     11.39 o
  14   1   1        0.77        6.37     13.44 o
  15   1   1      166.17      139.45     13.78 o
  16   1   1       40.31       36.86     17.05 o
 -16   2   1       27.26       22.77     12.32 o
 -15   2   1       55.83       49.84     12.20 o
 -14   2   1        2.24        5.00     13.03 o
 -13   2   1      109.23      121.59     11.47 o
 -12   2   1       12.70       22.30     11.50 o
 -11   2   1       44.83       46.92     10.17 o
 -10   2   1       27.87       32.18     10.69 o
  -9   2   1      288.92      290.42     10.76 o
  -8   2   1       35.82       30.39      9.76 o
  -7   2   1      563.88      561.64     11.89 o
  -6   2   1      310.53      286.18      9.82 o
  -5   2   1      120.17      136.26      8.12 o
  -4   2   1       77.62       89.11      7.67 o
  -3   2   1      280.22      272.86      8.20 o
  -2   2   1       73.81       85.22      8.21 o
  -1   2   1       65.51       69.46      7.88 o
   0   2   1        8.23        5.96      7.90 o
   1   2   1      359.02      324.88      9.56 o
   2   2   1       66.24       77.76      7.06 o
   3   2   1        0.27        1.86      7.76 o
   4   2   1       51.39       37.53      8.42 o
   5   2   1      442.17      443.89      9.16 o
   6   2   1      116.35      120.34      8.39 o
   7   2   1       18.50       17.84      8.05 o
   8   2   1       37.63       43.32      8.60 o
   9   2   1        1.63        6.28      8.51 o
  10   2   1       49.78       52.44      9.55 o
  11   2   1       47.55       45.88      9.97 o
  12   2   1      249.16      241.42     11.74 o
  13   2   1       27.08       30.08     11.32 o
  14   2   1       16.16       20.92     11.77 o
  15   2   1        1.75        6.38     14.84 o
  16   2   1       11.92       10.28     15.12 o
 -15   3   1        0.07        6.07     11.80 o
 -14   3   1       17.03       11.47     10.76 o
 -13   3   1       22.91       22.51     10.61 o
 -12   3   1      108.32       99.85      9.08 o
 -11   3   1      175.74      189.65      9.07 o
 -10   3   1       48.87       46.66      8.32 o
  -9   3   1       16.27       19.05      8.12 o
  -8   3   1       84.16       88.99      8.17 o
  -7   3   1       63.53       61.92      8.47 o
  -6   3   1        4.75        7.43      8.64 o
  -5   3   1        4.53        2.72      7.53 o
  -4   3   1      225.12      226.68      8.44 o
  -3   3   1      155.20      173.43      8.42 o
  -2   3   1      154.20      159.84      8.18 o
  -1   3   1        3.53        3.68      7.70 o
   0   3   1      281.15      285.94      9.47 o
   1   3   1      256.29      255.85      8.78 o
   2   3   1      183.48      165.20      8.56 o
   3   3   1      511.78      514.39      9.18 o
   4   3   1      269.07      283.77      8.79 o
   5   3   1      403.77      407.60      9.69 o
   6   3   1       77.58       77.40      8.58 o
   7   3   1       24.65       29.37      8.35 o
   8   3   1      180.23      185.68      9.19 o
   9   3   1        6.65        3.52      8.87 o
  10   3   1      222.66      223.83      9.72 o
  11   3   1        4.31        8.06      9.92 o
  12   3   1      138.34      135.95     11.24 o
  13   3   1        0.83        5.64     11.08 o
  14   3   1        0.10        8.34     12.72 o
 -13   4   1       22.96       28.36     10.98 o
 -12   4   1       80.31       77.06      9.55 o
 -11   4   1       64.44       59.45      9.19 o
 -10   4   1       20.02       19.67      9.10 o
  -9   4   1      378.80      378.92     11.41 o
  -8   4   1       56.48       58.60      8.49 o
  -7   4   1      169.15      164.52      9.24 o
  -6   4   1      341.24      355.80      8.80 o
  -5   4   1      182.39      180.15      8.27 o
  -4   4   1       18.63       20.90      8.45 o
  -3   4   1      211.88      220.83      9.64 o
  -2   4   1      305.88      304.95     12.79 o
  -1   4   1       36.87       36.43      9.83 o
   0   4   1      255.12      259.33      9.90 o
   1   4   1       89.03       80.05      9.10 o
   2   4   1       16.68       11.01      9.23 o
   3   4   1       51.18       44.34      9.25 o
   4   4   1      106.66      120.22      9.50 o
   5   4   1       44.12       45.84      8.27 o
   6   4   1       39.45       44.32      8.63 o
   7   4   1      201.77      201.39      9.21 o
   8   4   1       62.11       50.68      8.67 o
   9   4   1       59.24       52.11      9.27 o
  10   4   1        5.64        8.61      9.54 o
  11   4   1       10.52        8.91     10.02 o
  12   4   1        6.88        7.74     10.44 o
  -9   5   1        6.65        7.76     10.03 o
  -8   5   1        9.55        7.55      9.89 o
  -7   5   1        1.18        2.94     11.04 o
  -6   5   1       31.97       39.26     12.79 o
  -5   5   1        8.27       12.78     11.04 o
  -4   5   1       34.27       32.54      9.93 o
  -3   5   1       98.11       95.85     10.17 o
  -2   5   1        2.05        1.48     11.44 o
  -1   5   1       21.36       18.40     10.87 o
   0   5   1        2.63        0.42      9.52 o
   1   5   1       14.40       21.09      9.85 o
   2   5   1       30.24       30.79     10.98 o
   3   5   1        0.48        9.62     11.62 o
   4   5   1        0.08        6.65     12.91 o
   5   5   1        3.90        0.47     11.07 o
   6   5   1        0.19        3.65      9.96 o
   7   5   1        1.94        2.82      9.94 o
   8   5   1        6.89        9.39      9.94 o
   9   5   1        0.17       -3.09     10.46 o
  -2   6   1        5.26        9.30     15.14 o
  -1   6   1        1.62       -4.03     14.39 o
   0   6   1        6.32       -7.96     13.70 o
   1   6   1       18.09        3.99     13.69 o
 -17   0   2       50.44       54.52     20.44 o
 -16   0   2       26.87       17.94     18.84 o
 -15   0   2      217.18      216.22     19.43 o
 -14   0   2        5.64       -3.12     16.91 o
 -13   0   2        4.59       -5.99     15.63 o
  -4   0   2      744.48      722.83     49.20 o
  -3   0   2     1404.93     1456.09     73.76 o
  -2   0   2      681.38      657.46     23.29 o
  -1   0   2     6510.78     5833.52    402.99 o
   0   0   2     1768.62     1747.28     27.71 o
   1   0   2     4774.01     4751.02     79.21 o
   2   0   2     7584.90     7226.63    176.68 o
   3   0   2       92.72      116.77     13.49 o
   4   0   2     4377.85     4342.87    136.48 o
   5   0   2     3075.41     2923.92     78.75 o
   6   0   2      408.01      456.82     15.24 o
   7   0   2     2549.49     2633.59     24.77 o
   8   0   2      535.37      519.25     15.02 o
   9   0   2      282.84      314.78     13.71 o
  10   0   2      640.79      644.13     39.76 o
  11   0   2      361.32      372.34     17.59 o
  12   0   2       30.75       26.00     15.11 o
  13   0   2      238.02      218.01     18.30 o
  14   0   2        4.72       26.82     21.25 o
  15   0   2       46.39       72.38     23.09 o
  16   0   2       52.03       43.45     20.24 o
 -17   1   2        0.03       -3.19     11.78 o
 -16   1   2        0.31        6.77     11.28 o
 -15   1   2       16.20       16.05     13.63 o
 -14   1   2        9.48        1.68     13.18 o
 -13   1   2       32.70       32.30     11.44 o
 -12   1   2       87.90      101.36     16.86 o
 -11   1   2       58.31       61.36     30.97 o
 -10   1   2      234.10      250.28     25.76 o
  -9   1   2       18.47       22.91     20.39 o
  -8   1   2      175.14      205.51     16.49 o
  -7   1   2       85.43       96.79     19.92 o
  -6   1   2       31.83       30.50     14.98 o
  -5   1   2       55.72       55.46      9.84 o
  -4   1   2      666.25      684.16     13.34 o
  -3   1   2      912.16      965.79     13.87 o
  -2   1   2     4005.52     4099.82     34.49 o
  -1   1   2     1061.60     1123.19     12.70 o
   0   1   2     2166.09     2238.47     22.64 o
   1   1   2      640.10      682.01     11.70 o
   2   1   2       76.88       99.99      8.08 o
   3   1   2      451.40      452.01      8.68 o
   4   1   2        1.81        1.55      7.27 o
   5   1   2      218.51      256.05      9.58 o
   6   1   2      469.76      469.74     10.76 o
   7   1   2      487.49      491.90     14.86 o
   8   1   2       76.97       81.93      8.53 o
   9   1   2       81.68       78.72      9.53 o
  10   1   2      167.68      146.98     10.18 o
  11   1   2       57.79       67.55      9.69 o
  12   1   2      219.53      200.63     10.98 o
  13   1   2       19.67       24.53     11.58 o
  14   1   2        0.04       -1.31     12.54 o
  15   1   2       30.74       10.78     15.03 o
  16   1   2        7.03        6.87     17.56 o
 -16   2   2        2.21        4.55     11.48 o
 -15   2   2       66.37       72.88     11.60 o
 -14   2   2        0.01       -6.49     10.05 o
 -13   2   2      113.88       99.41     10.52 o
 -12   2   2       98.92      103.07     11.32 o
 -11   2   2       56.30       52.40      9.90 o
 -10   2   2      222.23      216.79     11.18 o
  -9   2   2       71.80       80.19      8.84 o
  -8   2   2      355.48      354.40     11.16 o
  -7   2   2      143.66      146.84      9.09 o
  -6   2   2      588.00      598.61     10.92 o
  -5   2   2       77.65       66.63      8.63 o
  -4   2   2       11.95       14.15      7.29 o
  -3   2   2       51.93       77.86      7.78 o
  -2   2   2      865.81      854.26     10.07 o
  -1   2   2      516.03      500.67      9.27 o
   0   2   2      103.37      116.01      8.20 o
   1   2   2      169.97      213.68      9.04 o
   2   2   2      266.45      272.19      9.01 o
   3   2   2       33.37       27.76      6.48 o
   4   2   2      886.66      888.24     10.35 o
   5   2   2       70.13       60.77      8.13 o
   6   2   2        0.99        3.65      7.47 o
   7   2   2       55.23       56.67      8.43 o
   8   2   2       45.36       56.08      8.89 o
   9   2   2      130.33      130.71      9.22 o
  10   2   2      918.40      943.76     22.79 o
  11   2   2      162.03      171.85     10.51 o
  12   2   2       26.92       18.07     10.37 o
  13   2   2      109.06      111.57     12.44 o
  14   2   2       46.98       33.36     12.41 o
  15   2   2       33.24       36.31     13.86 o
 -15   3   2        3.17        7.22     10.83 o
 -14   3   2       46.27       44.83     10.86 o
 -13   3   2        1.01        8.74      9.55 o
 -12   3   2        8.66        0.40     10.39 o
 -11   3   2        1.55        3.49      8.45 o
 -10   3   2       28.78       32.17      8.97 o
  -9   3   2      196.71      200.22     10.31 o
  -8   3   2       37.47       39.82      8.68 o
  -7   3   2      121.87      119.72      8.61 o
  -6   3   2        0.02       -3.86      7.72 o
  -5   3   2        0.37        4.96      7.66 o
  -4   3   2      284.13      275.51      8.35 o
  -3   3   2      284.78      271.90      8.37 o
  -2   3   2        0.07        2.61      8.59 o
  -1   3   2      413.03      394.84      9.50 o
   0   3   2      321.43      299.71      8.87 o
   1   3   2       42.18       39.43      7.97 o
   2   3   2      845.71      854.71     11.56 o
   3   3   2      259.93      248.65      9.23 o
   4   3   2        4.01        8.95      7.45 o
   5   3   2        9.31        9.31      8.07 o
   6   3   2      421.41      411.48      9.30 o
   7   3   2      750.98      740.98     11.91 o
   8   3   2      159.09      182.69      9.16 o
   9   3   2      718.19      696.19     10.63 o
  10   3   2       10.91       13.95      9.40 o
  11   3   2       93.97       89.05      9.62 o
  12   3   2        7.41        9.93     10.68 o
  13   3   2       40.70       38.30     11.51 o
  14   3   2       18.72        9.35     11.91 o
 -13   4   2        3.97        4.10     10.41 o
 -12   4   2       83.84       68.12     10.35 o
 -11   4   2        2.97        2.98      9.32 o
 -10   4   2        1.76       10.47      8.72 o
  -9   4   2       50.18       55.40      9.29 o
  -8   4   2        0.01       -0.09      8.20 o
  -7   4   2        4.77        6.86      8.42 o
  -6   4   2       54.98       59.30      8.11 o
  -5   4   2       45.01       50.05      7.72 o
  -4   4   2        8.49        9.01      8.53 o
  -3   4   2       29.52       31.58      9.02 o
  -2   4   2       83.04       89.88      8.97 o
  -1   4   2        0.05        2.29      9.78 o
   0   4   2       56.67       55.04      9.28 o
   1   4   2        9.55       16.03      8.90 o
   2   4   2       55.32       62.75     10.14 o
   3   4   2       18.94       18.65     10.55 o
   4   4   2        0.92        7.85      8.57 o
   5   4   2        1.79        1.67      8.41 o
   6   4   2        8.68       12.08      8.01 o
   7   4   2       33.54       32.85      8.00 o
   8   4   2       52.05       45.78      9.28 o
   9   4   2        0.47        4.61      8.45 o
  10   4   2       18.90       16.99      8.97 o
  11   4   2        1.28       -5.78      9.97 o
  12   4   2        1.34       -0.40     10.46 o
  -9   5   2       15.31       13.56     11.09 o
  -8   5   2        1.32        1.99     12.26 o
  -7   5   2       33.29       32.59      9.48 o
  -6   5   2       38.66       38.35     11.35 o
  -5   5   2      102.68      109.86     11.97 o
  -4   5   2      218.01      219.05     14.84 o
  -3   5   2        0.03        1.42     10.92 o
  -2   5   2       70.92       67.33      9.91 o
  -1   5   2       20.50       25.22     10.94 o
   0   5   2       65.26       61.67     12.27 o
   1   5   2       14.50       26.36     12.41 o
   2   5   2      476.32      472.56     17.23 o
   3   5   2       57.55       74.97     11.91 o
   4   5   2        8.35        6.54     10.82 o
   5   5   2       26.14       25.41      9.93 o
   6   5   2       76.26       66.97     11.63 o
   7   5   2       81.07       73.41     10.78 o
   8   5   2        6.15        9.12     11.01 o
   9   5   2       95.18       90.79     11.59 o
  -1   6   2       21.39       37.30     12.41 o
   0   6   2        1.97        7.76     11.14 o
 -17   1   3       30.82       23.29     10.13 o
 -16   1   3       36.35       35.84      9.36 o
 -15   1   3       39.74       35.60     10.86 o
 -14   1   3       24.89       17.33     12.23 o
 -13   1   3      253.10      275.55     21.15 o
 -12   1   3      167.32      144.15     17.54 o
 -11   1   3      165.11      178.11     14.74 o
 -10   1   3      747.60      742.86     16.25 o
  -9   1   3      912.80      994.73     18.15 o
  -8   1   3       10.59        2.39     12.07 o
  -7   1   3     4377.48     4439.77     43.73 o
  -6   1   3     1764.02     1716.36     16.30 o
  -5   1   3        7.35       12.04      8.64 o
  -4   1   3     1667.16     1619.22     19.65 o
  -3   1   3     2866.46     2810.88     42.34 o
  -2   1   3    15788.27    15383.54    102.25 o
  -1   1   3    15200.94    14590.92     80.88 o
   0   1   3    25933.97    23406.84    349.90 o
   1   1   3      261.70      216.76      8.07 o
   2   1   3     1165.31     1183.76     19.07 o
   3   1   3        0.15        6.57      6.74 o
   4   1   3      808.18      791.56     10.75 o
   5   1   3      131.11      146.62      7.10 o
   6   1   3     2261.49     2255.75     42.93 o
   7   1   3      554.46      543.24     18.12 o
   8   1   3       52.87       54.35      8.59 o
   9   1   3      124.06      128.92     10.27 o
  10   1   3       29.40       28.94      9.11 o
  11   1   3        0.28       10.33      9.08 o
  12   1   3       26.67       36.83     10.24 o
  13   1   3        9.55       23.29     11.16 o
  14   1   3       75.76       80.07     12.76 o
  15   1   3       28.68       23.62     15.49 o
  16   1   3       41.50       35.80     17.93 o
 -16   2   3        3.29        8.00     10.94 o
 -15   2   3       52.79       48.33     10.38 o
 -14   2   3       65.51       65.25     14.35 o
 -13   2   3        9.28       11.24     11.56 o
 -12   2   3       65.75       63.57      9.86 o
 -11   2   3       84.03       88.68      9.73 o
 -10   2   3      991.58      954.58     15.60 o
  -9   2   3      404.60      380.64     11.68 o
  -8   2   3      174.32      169.79     11.89 o
  -7   2   3        1.39       -0.25      8.28 o
  -6   2   3      261.59      270.09      9.71 o
  -5   2   3       88.83      120.74      8.65 o
  -4   2   3      721.35      730.02     10.90 o
  -3   2   3      116.38      124.61      7.82 o
  -2   2   3     3226.58     3257.23     44.09 o
  -1   2   3       93.31      105.19      7.13 o
   0   2   3       20.84       24.06      7.09 o
   1   2   3      854.60      851.95     10.06 o
   2   2   3     1117.24     1143.41     13.10 o
   3   2   3     1268.57     1356.43     19.34 o
   4   2   3      452.27      437.95      8.63 o
   5   2   3       27.35       25.19      7.11 o
   6   2   3        6.80        8.93      8.27 o
   7   2   3       32.57       30.23      8.81 o
   8   2   3      634.66      636.65      9.80 o
   9   2   3       97.26      103.37      8.82 o
  10   2   3      334.47      330.93     10.48 o
  11   2   3        2.42       -0.52      9.97 o
  12   2   3       12.44       12.40     10.76 o
  13   2   3        4.00        9.18     11.30 o
  14   2   3       43.73       45.36     12.32 o
  15   2   3       20.87       29.24     12.89 o
 -15   3   3        4.81        5.67     10.36 o
 -14   3   3       15.66       13.77      9.46 o
 -13   3   3        2.80        7.66      8.88 o
 -12   3   3        9.47       -0.15      8.81 o
 -11   3   3        0.26        0.75      8.58 o
 -10   3   3      196.15      203.86     10.39 o
  -9   3   3        4.66        6.06      8.60 o
  -8   3   3       54.10       58.40      8.86 o
  -7   3   3       48.24       59.39      8.03 o
  -6   3   3        4.84        4.45      7.71 o
  -5   3   3      111.50      116.96      7.95 o
  -4   3   3        5.46        8.59      6.88 o
  -3   3   3       78.15       85.88      8.15 o
  -2   3   3       27.25       18.78      7.55 o
  -1   3   3        0.70        3.52      8.06 o
   0   3   3      535.51      536.86     10.31 o
   1   3   3      597.55      615.71      9.49 o
   2   3   3       26.11       24.77      7.46 o
   3   3   3       81.97       79.20      7.44 o
   4   3   3      452.44      447.06      9.00 o
   5   3   3        4.28        5.82      7.62 o
   6   3   3      141.29      146.47      8.24 o
   7   3   3      596.09      595.92     12.44 o
   8   3   3      231.61      231.56      9.41 o
   9   3   3       95.25      105.58      9.34 o
  10   3   3       82.02       80.30      9.74 o
  11   3   3      155.88      147.68     10.26 o
  12   3   3       34.39       26.57     11.00 o
  13   3   3       26.24       30.21     11.14 o
  14   3   3       30.02       30.08     12.50 o
 -13   4   3       48.95       43.79     10.00 o
 -12   4   3        0.13        5.28      9.35 o
 -11   4   3      239.59      213.20      9.49 o
 -10   4   3       43.98       36.61     10.06 o
  -9   4   3      245.32      230.46     10.90 o
  -8   4   3      242.96      255.14     10.19 o
  -7   4   3        0.24        1.60      9.54 o
  -6   4   3       11.30       15.42      9.59 o
  -5   4   3       84.36       90.42      8.36 o
  -4   4   3      472.54      488.31     13.03 o
  -3   4   3       59.50       54.62     11.59 o
  -2   4   3      442.39      471.45     11.13 o
  -1   4   3      394.37      389.22     21.13 o
   0   4   3       14.37       19.46     10.03 o
   1   4   3      468.34      474.76     13.49 o
   2   4   3        2.25        4.08      8.58 o
   3   4   3       36.98       41.73      8.97 o
   4   4   3       65.11       64.25      8.62 o
   5   4   3        1.80        5.10      8.11 o
   6   4   3       67.84       78.24      8.57 o
   7   4   3      158.46      160.95      9.22 o
   8   4   3      166.93      184.34      9.26 o
   9   4   3       41.36       32.34      9.18 o
  10   4   3        7.77        9.97      9.49 o
  11   4   3       15.18       15.73      9.45 o
  12   4   3        3.06        1.37     10.38 o
  -9   5   3        1.85        4.91     11.30 o
  -8   5   3       32.36       31.87     11.50 o
  -7   5   3        0.08        1.11     10.97 o
  -6   5   3        7.31       11.72     11.02 o
  -5   5   3       39.22       42.17     13.17 o
  -4   5   3       33.79       37.71     11.68 o
  -3   5   3       57.05       46.44     12.83 o
  -2   5   3       17.45       21.11     10.95 o
  -1   5   3       48.89       47.85      9.96 o
   0   5   3       81.83       83.38      9.96 o
   1   5   3       27.80       24.21      9.96 o
   2   5   3       83.48       88.42     10.59 o
   3   5   3       32.99       36.97     10.35 o
   4   5   3        2.68        6.98     10.99 o
   5   5   3       12.09       11.53     10.46 o
   6   5   3        1.17      -12.05     11.29 o
   7   5   3        4.22        6.15     10.50 o
   8   5   3       12.53        2.56     10.65 o
 -17   0   4       72.63       62.77     17.64 o
 -16   0   4       40.56       31.84     14.63 o
 -15   0   4       42.14       60.34     18.06 o
 -14   0   4      310.00      366.73     19.33 o
 -13   0   4      472.44      503.25     18.99 o
 -12   0   4        2.45        0.71     19.92 o
 -11   0   4      448.43      465.02     21.94 o
 -10   0   4      295.50      307.72     16.59 o
  -9   0   4       69.86       98.05     17.86 o
  -8   0   4      427.96      398.67     18.24 o
  -7   0   4      474.73      456.24     16.90 o
  -6   0   4        0.10        3.61     14.46 o
  -5   0   4      226.79      245.58     14.21 o
  -4   0   4       71.10       85.12     10.71 o
  -3   0   4       64.06       61.53     11.22 o
  -2   0   4     1418.08     1283.10     18.09 o
  -1   0   4     5683.33     5488.99    151.26 o
   0   0   4      191.53      198.98     12.53 o
   1   0   4      668.45      631.51     36.28 o
   2   0   4      436.01      402.00     13.44 o
   3   0   4     2383.50     2123.84     28.44 o
   4   0   4      528.22      530.35     11.74 o
   5   0   4      612.25      561.14     11.64 o
   6   0   4       68.11       99.57      9.32 o
   7   0   4       20.54       27.11     11.50 o
   8   0   4      247.34      232.78     15.56 o
   9   0   4      832.72      826.41     16.60 o
  10   0   4      289.07      296.78     15.26 o
  11   0   4       25.54       39.05     14.05 o
  12   0   4      161.11      178.63     14.28 o
  13   0   4      267.48      240.41     17.35 o
  14   0   4        1.07        4.37     17.02 o
  15   0   4      159.62      182.06     19.95 o
  16   0   4       59.97       46.13     20.83 o
 -17   1   4        2.96       -1.42     10.93 o
 -16   1   4       12.91       14.34     10.10 o
 -15   1   4        5.06        8.00     10.78 o
 -14   1   4       80.77       71.59     15.15 o
 -13   1   4       30.76       24.33     11.37 o
 -12   1   4        0.38        0.61     11.34 o
 -11   1   4        1.03        2.55     10.92 o
 -10   1   4       47.37       56.36      9.72 o
  -9   1   4       76.38       83.10      9.92 o
  -8   1   4      108.23      112.80      9.15 o
  -7   1   4      392.66      401.69     10.07 o
  -6   1   4      211.58      214.59      8.90 o
  -5   1   4       11.88        8.24      7.48 o
  -4   1   4      439.63      467.29      9.40 o
  -3   1   4      363.68      379.50      8.27 o
  -2   1   4      380.85      363.22      8.69 o
  -1   1   4    12048.25    11926.09     66.84 o
   0   1   4     1766.89     1731.20     31.08 o
   1   1   4     2844.23     2953.42     51.12 o
   2   1   4       64.88       71.73      6.88 o
   3   1   4      350.04      379.34      7.73 o
   4   1   4       77.82       98.87      6.41 o
   5   1   4      385.67      394.42      7.45 o
   6   1   4     1013.74     1108.90     19.27 o
   7   1   4      484.43      494.14      9.78 o
   8   1   4        1.55        3.50      7.99 o
   9   1   4        0.68        2.30      9.64 o
  10   1   4       33.98       35.12      8.78 o
  11   1   4      211.70      217.33     11.05 o
  12   1   4       20.73       19.44      9.56 o
  13   1   4       28.97       27.75     11.41 o
  14   1   4        0.47        3.39     10.99 o
  15   1   4        6.27        3.36     12.59 o
 -16   2   4       34.22       36.01     11.05 o
 -15   2   4        1.65        9.50     11.38 o
 -14   2   4       36.12       45.17     10.82 o
 -13   2   4      125.74      127.74     10.57 o
 -12   2   4        1.47        5.14     10.29 o
 -11   2   4       22.15       23.46      9.97 o
 -10   2   4       38.44       43.16      8.71 o
  -9   2   4      267.66      259.74      9.15 o
  -8   2   4      308.90      311.34      9.48 o
  -7   2   4      373.15      367.61      9.74 o
  -6   2   4        0.12        3.82      7.61 o
  -5   2   4      216.14      205.26      8.10 o
  -4   2   4       37.30       60.47      6.88 o
  -3   2   4      921.74      969.42     10.27 o
  -2   2   4        0.17        5.02      6.61 o
  -1   2   4      155.73      154.49      6.96 o
   0   2   4     1178.59     1212.45     14.73 o
   1   2   4        7.59       13.04      6.71 o
   2   2   4      773.36      812.75     11.18 o
   3   2   4     2762.99     2949.92     43.66 o
   4   2   4      141.45      157.33      7.75 o
   5   2   4      157.81      165.27      7.75 o
   6   2   4        2.84        4.79      7.62 o
   7   2   4       50.41       55.60      7.93 o
   8   2   4       22.34       24.49      8.71 o
   9   2   4      795.69      787.37     13.56 o
  10   2   4       65.49       67.49      9.58 o
  11   2   4      251.50      257.34     10.45 o
  12   2   4        7.30        7.80     10.50 o
  13   2   4       20.33       23.96     10.66 o
  14   2   4        5.06        4.26     12.77 o
  15   2   4       57.40       53.29     13.46 o
 -15   3   4       58.47       48.25     10.64 o
 -14   3   4        0.69        1.28     10.57 o
 -13   3   4       91.55       93.22      9.82 o
 -12   3   4       60.04       66.21      8.92 o
 -11   3   4       22.28       19.86      9.39 o
 -10   3   4       63.77       61.08      8.71 o
  -9   3   4      158.84      167.54      8.06 o
  -8   3   4       22.78       26.19      8.82 o
  -7   3   4      188.74      186.77      8.81 o
  -6   3   4      228.87      227.84      8.74 o
  -5   3   4       92.52       93.87      8.23 o
  -4   3   4       11.52        6.85      7.88 o
  -3   3   4        7.90       11.69      7.26 o
  -2   3   4       47.85       48.39      7.84 o
  -1   3   4       43.47       47.15      7.76 o
   0   3   4       18.61       16.17      7.06 o
   1   3   4      166.80      153.26      7.78 o
   2   3   4       83.34       78.01      7.82 o
   3   3   4       11.82       17.41      7.19 o
   4   3   4       72.67       73.04      7.93 o
   5   3   4      224.04      225.90      8.14 o
   6   3   4       26.83       30.14      7.83 o
   7   3   4       66.38       57.83      8.69 o
   8   3   4        2.12        3.77      8.64 o
   9   3   4        0.51        0.61      8.97 o
  10   3   4        5.30        4.74      9.80 o
  11   3   4      118.11      112.44     10.64 o
  12   3   4       21.17       21.98     10.69 o
  13   3   4       42.96       57.58     11.82 o
 -13   4   4       61.85       54.15      9.96 o
 -12   4   4        8.54        4.16      9.45 o
 -11   4   4       22.98       13.29     10.58 o
 -10   4   4        0.01        1.55      9.34 o
  -9   4   4        0.25        7.52      9.44 o
  -8   4   4        9.04       12.91      9.00 o
  -7   4   4       28.18       26.02      8.09 o
  -6   4   4      195.55      192.11      8.99 o
  -5   4   4       49.89       45.07      8.92 o
  -4   4   4       95.61       89.96      9.32 o
  -3   4   4       20.52       18.44      9.08 o
  -2   4   4        8.66       12.42      8.73 o
  -1   4   4       29.21       39.02      8.25 o
   0   4   4       58.24       66.58      8.22 o
   1   4   4       33.02       22.93      8.69 o
   2   4   4       19.38       23.89      8.18 o
   3   4   4       90.99       83.19      8.91 o
   4   4   4       23.23       15.56      8.55 o
   5   4   4       26.38       25.42      8.86 o
   6   4   4       57.19       54.60      8.64 o
   7   4   4       91.09       87.88      9.80 o
   8   4   4        5.07        8.88      8.98 o
   9   4   4       16.75       11.85      9.63 o
  10   4   4       16.71        9.15     10.52 o
  11   4   4        1.45        8.27     10.68 o
  -9   5   4      106.88       92.25     10.35 o
  -8   5   4       20.80       22.86      9.37 o
  -7   5   4        2.19        3.90      9.74 o
  -6   5   4      129.02      143.07     10.46 o
  -5   5   4       71.57       78.87     10.20 o
  -4   5   4        1.07        5.52     10.30 o
  -3   5   4        0.02       -1.95     11.09 o
  -2   5   4       35.53       45.22     10.37 o
  -1   5   4       11.49       12.64     10.49 o
   0   5   4        0.97       12.20     10.25 o
   1   5   4      274.65      250.96     17.60 o
   2   5   4        8.84       23.77      9.59 o
   3   5   4      118.74      115.63     11.57 o
   4   5   4        2.62       11.64      9.95 o
   5   5   4       14.46       12.88      9.93 o
   6   5   4       27.02       22.91     11.06 o
   7   5   4       10.09       10.82     10.23 o
   8   5   4       10.94       15.17     10.91 o
 -17   1   5       73.34       67.87     12.24 o
 -16   1   5       19.19       21.48     14.35 o
 -15   1   5       34.05       30.77     13.99 o
 -14   1   5       20.79       30.82     12.32 o
 -13   1   5       61.89       61.85     11.77 o
 -12   1   5        0.36        6.82     10.64 o
 -11   1   5      256.44      261.98     11.90 o
 -10   1   5      390.02      394.12     11.34 o
  -9   1   5        5.33        2.96      8.27 o
  -8   1   5     1329.51     1320.46     13.25 o
  -7   1   5       24.59       38.83      8.27 o
  -6   1   5      803.59      807.65     11.34 o
  -5   1   5       13.83       10.61      7.57 o
  -4   1   5      734.13      733.71     12.22 o
  -3   1   5        1.89       10.44      6.45 o
  -2   1   5     2838.11     2828.66     50.74 o
  -1   1   5     1159.44     1093.27     22.39 o
   0   1   5     2544.19     2557.18     49.18 o
   1   1   5        0.28        4.94      6.66 o
   2   1   5      145.20      136.94      6.92 o
   3   1   5      253.08      266.12      6.81 o
   4   1   5      735.20      674.96      9.19 o
   5   1   5     1627.15     1571.72     21.00 o
   6   1   5       37.20       40.60      6.43 o
   7   1   5      349.43      376.52      9.98 o
   8   1   5      397.92      381.32      9.63 o
   9   1   5      242.99      249.09      9.70 o
  10   1   5      704.44      710.02     22.97 o
  11   1   5       72.45       73.06      9.60 o
  12   1   5       13.80       13.44     11.43 o
  13   1   5       22.20       19.59      9.96 o
  14   1   5       50.37       55.27     11.56 o
  15   1   5       26.50       32.06     11.98 o
 -16   2   5        3.53       11.27     13.09 o
 -15   2   5       16.21       16.54     10.80 o
 -14   2   5        0.14       -0.21     12.77 o
 -13   2   5        2.76        8.59     12.60 o
 -12   2   5       17.69       22.34     10.22 o
 -11   2   5      129.80      134.12     10.49 o
 -10   2   5       81.41       76.65      8.68 o
  -9   2   5      568.08      555.87     10.32 o
  -8   2   5        3.93       12.62      8.37 o
  -7   2   5       37.97       42.56      7.52 o
  -6   2   5      699.52      693.22     10.64 o
  -5   2   5       51.16       50.00      7.00 o
  -4   2   5        4.28       10.49      7.02 o
  -3   2   5     1122.52     1147.15     10.75 o
  -2   2   5     1063.64     1085.42     22.00 o
  -1   2   5      479.35      483.00      7.94 o
   0   2   5      524.23      545.88      8.28 o
   1   2   5      112.44      108.59      7.14 o
   2   2   5     1590.60     1642.59     43.74 o
   3   2   5      289.87      281.99      9.06 o
   4   2   5       27.56       17.28      6.94 o
   5   2   5        4.34        4.83      7.82 o
   6   2   5     1400.11     1368.93     15.12 o
   7   2   5      148.64      158.63      7.53 o
   8   2   5      223.22      226.55      9.56 o
   9   2   5      912.68      892.40     24.32 o
  10   2   5        0.59        1.39      9.57 o
  11   2   5      212.76      187.86     10.47 o
  12   2   5        2.18        8.27     11.27 o
  13   2   5       67.14       66.26     12.19 o
  14   2   5        0.40       -2.45     11.83 o
 -15   3   5        2.32        1.19     11.10 o
 -14   3   5        3.35        8.16     10.67 o
 -13   3   5       19.47       20.87     10.19 o
 -12   3   5        9.76       19.32      9.99 o
 -11   3   5      115.40      113.87     10.03 o
 -10   3   5       24.88       32.98      8.84 o
  -9   3   5       10.85       14.22      8.84 o
  -8   3   5      181.80      188.18      9.13 o
  -7   3   5        9.91        9.96      7.54 o
  -6   3   5       59.77       60.71      8.01 o
  -5   3   5       39.47       35.25      8.12 o
  -4   3   5      130.99      126.82      7.35 o
  -3   3   5        8.23       12.89      6.88 o
  -2   3   5       30.61       34.93      7.20 o
  -1   3   5       90.58       98.65      7.57 o
   0   3   5       46.09       44.14      6.76 o
   1   3   5        4.63       11.13      6.50 o
   2   3   5        0.57       -1.18      7.63 o
   3   3   5      140.60      140.35      7.44 o
   4   3   5       56.62       58.66      7.56 o
   5   3   5       71.04       71.44      7.65 o
   6   3   5        9.45       13.95      7.82 o
   7   3   5       64.07       62.58      8.55 o
   8   3   5      113.24      119.77      8.72 o
   9   3   5       47.53       36.79      8.91 o
  10   3   5      139.33      126.75     10.31 o
  11   3   5       82.43       89.81     10.45 o
  12   3   5        0.23        1.23     10.55 o
  13   3   5        6.40        4.86     11.44 o
 -13   4   5        4.37       10.63     10.70 o
 -12   4   5       40.81       43.37     10.12 o
 -11   4   5       28.78       24.36      9.48 o
 -10   4   5       62.33       76.92      9.29 o
  -9   4   5        0.02        1.86      8.87 o
  -8   4   5       10.08       11.42      8.52 o
  -7   4   5       71.40       62.11      8.86 o
  -6   4   5       18.67       21.41      8.66 o
  -5   4   5      135.27      122.03      8.52 o
  -4   4   5      685.07      670.68     16.38 o
  -3   4   5        2.25        3.78      9.10 o
  -2   4   5       83.79       76.30      8.63 o
  -1   4   5        8.93       15.68      8.10 o
   0   4   5      715.44      693.58     19.32 o
   1   4   5       85.84       81.38      8.36 o
   2   4   5      377.28      370.18      9.36 o
   3   4   5       44.77       48.62      8.34 o
   4   4   5       33.82       33.64      8.64 o
   5   4   5       11.31        9.70      8.82 o
   6   4   5      172.89      195.27      9.67 o
   7   4   5      281.24      287.58     10.12 o
   8   4   5      193.06      174.14      9.84 o
   9   4   5       15.84       20.94      9.69 o
  10   4   5        2.36       -3.17     10.51 o
  11   4   5        2.97       -0.62     10.96 o
  -9   5   5        1.67        4.20      9.82 o
  -8   5   5       13.90       13.73     10.03 o
  -7   5   5       12.44        7.62     10.08 o
  -6   5   5        2.28        2.99     10.85 o
  -5   5   5        0.32       -0.71     11.29 o
  -4   5   5       27.40       26.06      9.65 o
  -3   5   5       59.07       62.91     11.37 o
  -2   5   5       14.27       20.97     10.03 o
  -1   5   5       74.81       69.34     10.75 o
   0   5   5        0.68        6.92     10.34 o
   1   5   5       53.34       65.40     10.50 o
   2   5   5        4.09        7.78     10.13 o
   3   5   5        3.04        3.02     10.34 o
   4   5   5        3.88        1.82     10.59 o
   5   5   5        5.71       11.79     11.36 o
   6   5   5       14.84       -5.40     10.87 o
   7   5   5       45.50       35.93     10.14 o
 -17   0   6       23.54       29.42     20.27 o
 -16   0   6       52.78       46.33     23.51 o
 -15   0   6      151.71      162.38     18.87 o
 -14   0   6       33.96       40.56     17.91 o
 -13   0   6      547.40      578.50     19.73 o
 -12   0   6      228.43      233.93     20.86 o
 -11   0   6     1138.82     1189.32     25.32 o
 -10   0   6      945.52      987.41     21.33 o
  -9   0   6     1129.77     1114.37     17.67 o
  -8   0   6        1.28       -2.04     11.75 o
  -7   0   6     1791.29     1746.31     50.38 o
  -6   0   6     2397.72     2315.74     28.48 o
  -5   0   6        3.64       12.91      9.85 o
  -4   0   6     3061.16     2979.40     19.69 o
  -3   0   6     4923.26     4444.93     42.68 o
  -2   0   6     1687.11     1594.33     41.09 o
  -1   0   6     1896.01     1807.30     34.68 o
   0   0   6     3751.23     3569.06    149.54 o
   1   0   6       23.07       52.50     10.00 o
   2   0   6       15.75       16.04      9.52 o
   3   0   6        0.14        2.76      9.49 o
   4   0   6      124.75       97.45     10.13 o
   5   0   6       19.10       20.52      8.75 o
   6   0   6       40.04       27.36      8.78 o
   7   0   6      690.56      648.31     10.97 o
   8   0   6       10.47        9.92      9.63 o
   9   0   6       75.22       73.40     13.94 o
  10   0   6       40.19       60.16     13.93 o
  11   0   6       27.98       38.47     14.02 o
  12   0   6        0.53        5.92     12.94 o
  13   0   6      190.32      189.58     16.56 o
  14   0   6       99.40      119.77     15.58 o
  15   0   6        8.69       -2.68     16.61 o
 -17   1   6       42.56       45.17     14.66 o
 -16   1   6       12.31       16.30     17.14 o
 -15   1   6       24.51       14.40     13.92 o
 -14   1   6        0.76        4.75     13.37 o
 -13   1   6       35.26       25.02     12.72 o
 -12   1   6      355.09      353.76     11.90 o
 -11   1   6      542.35      527.32     15.54 o
 -10   1   6       53.30       48.10      9.31 o
  -9   1   6      111.10      114.72      8.96 o
  -8   1   6        0.01        3.21      8.49 o
  -7   1   6        0.71       -0.33      7.58 o
  -6   1   6       58.19       67.89      7.08 o
  -5   1   6      142.04      159.24      7.01 o
  -4   1   6     1122.73     1151.03     15.61 o
  -3   1   6     1525.23     1556.12     29.30 o
  -2   1   6      539.33      556.89     11.67 o
  -1   1   6      315.96      294.76      7.61 o
   0   1   6       55.33       67.91      6.70 o
   1   1   6     3445.49     3552.80     74.31 o
   2   1   6       11.41       13.97      6.48 o
   3   1   6      274.98      299.46      7.33 o
   4   1   6       31.20       23.98      6.41 o
   5   1   6       20.76       21.34      6.49 o
   6   1   6      286.09      275.62      7.29 o
   7   1   6        6.76        8.28      6.43 o
   8   1   6      530.71      506.00     16.28 o
   9   1   6      148.03      146.78     10.12 o
  10   1   6        0.03       -1.24      9.01 o
  11   1   6        7.34       11.77      9.57 o
  12   1   6       12.20        5.34      9.59 o
  13   1   6        4.78        3.71     11.33 o
  14   1   6        0.48        1.64     12.25 o
  15   1   6        6.48       11.74     11.82 o
 -16   2   6        4.76       14.02     14.23 o
 -15   2   6       71.29       82.80     15.35 o
 -14   2   6        1.51        9.38     12.57 o
 -13   2   6       66.54       66.06     11.18 o
 -12   2   6       70.62       72.77     10.76 o
 -11   2   6       41.97       43.65      9.64 o
 -10   2   6       87.56      103.19      9.12 o
  -9   2   6      762.82      787.62     14.71 o
  -8   2   6        0.33        3.52      8.60 o
  -7   2   6      293.20      294.75      9.10 o
  -6   2   6      228.33      216.46      8.07 o
  -5   2   6        0.41        1.30      7.04 o
  -4   2   6       28.10       38.70      6.43 o
  -3   2   6     3057.08     3023.95     27.18 o
  -2   2   6     1635.94     1688.14     26.70 o
  -1   2   6     1730.62     1717.56     18.72 o
   0   2   6     2238.13     2265.36     36.39 o
   1   2   6      334.88      329.91      7.55 o
   2   2   6        7.86       10.21      6.50 o
   3   2   6      112.34      103.07      6.89 o
   4   2   6     1075.73     1097.76     14.72 o
   5   2   6        0.22       -2.98      6.82 o
   6   2   6      144.46      148.44      8.68 o
   7   2   6      760.47      738.84     12.83 o
   8   2   6      153.45      149.85      8.48 o
   9   2   6       44.23       42.64      9.42 o
  10   2   6      118.60      122.22      9.65 o
  11   2   6       16.09       13.27     10.02 o
  12   2   6        0.45        7.39      9.95 o
  13   2   6       42.44       38.31     11.63 o
  14   2   6       30.04       25.88     12.94 o
 -15   3   6       24.58       19.01     11.18 o
 -14   3   6       80.58       73.85     10.90 o
 -13   3   6       11.40        7.19      9.55 o
 -12   3   6        9.41       21.61     10.11 o
 -11   3   6      205.20      201.94      9.74 o
 -10   3   6       22.09       25.48      9.14 o
  -9   3   6      165.87      166.46      8.91 o
  -8   3   6       75.15       84.27      8.82 o
  -7   3   6       23.36       27.72      7.78 o
  -6   3   6        8.91        9.14      8.15 o
  -5   3   6      115.07      115.44      7.40 o
  -4   3   6      269.14      266.15      8.13 o
  -3   3   6      237.92      248.25      7.83 o
  -2   3   6      507.74      518.14      8.37 o
  -1   3   6       43.25       42.65      7.30 o
   0   3   6      107.47      109.12      7.20 o
   1   3   6       62.02       74.09      7.39 o
   2   3   6       19.15       23.50      6.79 o
   3   3   6       49.28       51.37      7.42 o
   4   3   6      101.66      104.20      7.67 o
   5   3   6       95.81      104.95      7.78 o
   6   3   6        0.05        4.80      7.34 o
   7   3   6       36.86       44.40      9.17 o
   8   3   6       15.96       27.70      8.92 o
   9   3   6       21.04       29.99      9.78 o
  10   3   6        1.12        3.69      9.28 o
  11   3   6       49.10       45.43     10.19 o
  12   3   6       42.38       37.73     10.70 o
  13   3   6        2.63        6.41     12.04 o
 -13   4   6        0.47       -2.93     10.75 o
 -12   4   6        1.65        6.17     10.88 o
 -11   4   6        6.33        9.80      9.95 o
 -10   4   6       17.21       17.53      9.35 o
  -9   4   6        0.76       -1.39      9.17 o
  -8   4   6        2.08        4.10      8.90 o
  -7   4   6       79.18       72.54      8.30 o
  -6   4   6       64.19       55.25      9.21 o
  -5   4   6       49.19       48.44      8.84 o
  -4   4   6       94.18      103.32      9.26 o
  -3   4   6      122.01      121.25      8.62 o
  -2   4   6       16.44       17.63      8.08 o
  -1   4   6       13.53       12.93      8.02 o
   0   4   6        0.01       -2.24      8.40 o
   1   4   6      419.19      431.76     13.16 o
   2   4   6       16.20       16.21      8.20 o
   3   4   6      104.30      104.11      8.39 o
   4   4   6       96.18       98.60      8.22 o
   5   4   6        0.14        3.30      8.71 o
   6   4   6       11.13       13.79      8.62 o
   7   4   6       78.46       80.23      9.85 o
   8   4   6       21.66       24.49      9.23 o
   9   4   6        1.76        0.34      9.98 o
  10   4   6       17.73       10.80     11.09 o
  -9   5   6       49.79       42.05     10.80 o
  -8   5   6       19.87       26.33     10.73 o
  -7   5   6        9.10        5.21      9.65 o
  -6   5   6       36.85       20.31     12.02 o
  -5   5   6       26.35       27.74     11.27 o
  -4   5   6       37.51       43.07     10.55 o
  -3   5   6       10.53       12.92     10.34 o
  -2   5   6       61.17       64.46     10.98 o
  -1   5   6      143.29      156.38     10.46 o
   0   5   6       10.45       12.20      9.24 o
   1   5   6        5.49       13.46     10.00 o
   2   5   6        6.94        9.67     10.49 o
   3   5   6       19.15       15.09     10.33 o
   4   5   6        2.08        7.54     10.25 o
   5   5   6       62.88       79.42     10.62 o
   6   5   6       30.02       20.87     11.04 o
   7   5   6       53.30       41.85     11.03 o
 -17   1   7       61.13       64.13     16.14 o
 -16   1   7       36.10       51.16     16.97 o
 -15   1   7        5.12       -9.52     14.20 o
 -14   1   7      166.71      174.52     14.28 o
 -13   1   7       50.06       54.59     13.32 o
 -12   1   7       13.53       13.36     10.98 o
 -11   1   7      114.33      108.50     10.80 o
 -10   1   7      357.54      363.09      9.75 o
  -9   1   7        4.35        7.66      8.65 o
  -8   1   7      314.20      317.74     10.01 o
  -7   1   7      287.72      270.41      8.09 o
  -6   1   7      149.86      159.33      6.65 o
  -5   1   7      669.83      712.99      8.93 o
  -4   1   7        5.67       17.92      6.29 o
  -3   1   7       88.70       94.63      6.64 o
  -2   1   7        0.06        5.17      6.73 o
  -1   1   7      123.60      115.05      6.86 o
   0   1   7      438.98      452.32     18.66 o
   1   1   7      765.97      834.15     21.61 o
   2   1   7     3208.73     3305.01     73.03 o
   3   1   7     1254.56     1196.02     26.54 o
   4   1   7      134.93      144.27      6.64 o
   5   1   7       51.08       42.86      6.72 o
   6   1   7       89.10       91.18      6.44 o
   7   1   7      336.07      319.16      7.89 o
   8   1   7       90.45       94.33      7.55 o
   9   1   7     1864.72     1816.07     41.06 o
  10   1   7       12.36       11.91      9.75 o
  11   1   7        6.50        4.40      9.08 o
  12   1   7       54.16       58.06     10.15 o
  13   1   7       54.39       52.13     11.86 o
  14   1   7        0.05        2.49     12.19 o
 -16   2   7       26.84       25.52     17.76 o
 -15   2   7        0.04       10.54     15.03 o
 -14   2   7        0.12        3.69     11.41 o
 -13   2   7        6.16        6.32     12.19 o
 -12   2   7       55.24       55.39     10.16 o
 -11   2   7       15.23       15.01      9.02 o
 -10   2   7       24.80       22.28      8.94 o
  -9   2   7      194.92      191.76      9.16 o
  -8   2   7      131.69      124.16      8.45 o
  -7   2   7       57.05       65.42      8.64 o
  -6   2   7      608.46      640.31     10.51 o
  -5   2   7       33.54       29.16      6.67 o
  -4   2   7        0.00        6.75      6.46 o
  -3   2   7     1588.15     1585.50     39.72 o
  -2   2   7     1916.59     1979.23     39.55 o
  -1   2   7     1502.26     1506.29     32.91 o
   0   2   7      591.89      595.66      9.82 o
   1   2   7      436.43      407.24     12.74 o
   2   2   7       54.33       68.47      6.38 o
   3   2   7      168.73      171.40      6.91 o
   4   2   7       16.37       24.66      6.69 o
   5   2   7      609.79      625.20      8.26 o
   6   2   7       60.56       52.18      6.90 o
   7   2   7      216.43      212.41      7.95 o
   8   2   7       11.32        2.39      8.16 o
   9   2   7        8.68        9.76     10.58 o
  10   2   7       93.43       84.73      9.51 o
  11   2   7       26.46       28.50     10.21 o
  12   2   7       15.16       15.80     11.05 o
  13   2   7       58.46       55.63     11.89 o
  14   2   7        7.26        5.37     12.74 o
 -15   3   7        0.89        1.06     10.93 o
 -14   3   7        0.89        6.85     11.97 o
 -13   3   7       59.94       62.38     11.36 o
 -12   3   7       40.19       28.50     10.06 o
 -11   3   7       18.62       20.23      9.16 o
 -10   3   7       69.80       69.03      9.57 o
  -9   3   7       22.75       18.62      8.56 o
  -8   3   7       74.19       72.52      8.78 o
  -7   3   7      420.67      394.04      9.65 o
  -6   3   7       76.55       76.03      8.47 o
  -5   3   7        1.25        3.04      7.01 o
  -4   3   7      578.15      552.36     11.84 o
  -3   3   7       28.07       33.32      6.99 o
  -2   3   7       54.87       54.49      7.08 o
  -1   3   7      471.92      464.58      7.97 o
   0   3   7      320.91      314.02      7.72 o
   1   3   7       18.33       21.20      7.15 o
   2   3   7      191.87      198.96      7.21 o
   3   3   7      156.95      164.84      7.18 o
   4   3   7       37.84       31.62      6.79 o
   5   3   7        6.80        7.69      7.50 o
   6   3   7       25.59       29.95      7.32 o
   7   3   7       21.38       24.44      8.33 o
   8   3   7      110.06      122.26      9.29 o
   9   3   7       15.27       23.87      9.86 o
  10   3   7        0.58       -1.05      9.77 o
  11   3   7        5.61        8.51     10.23 o
  12   3   7       19.01       13.57     10.85 o
 -12   4   7       17.97       22.32     10.05 o
 -11   4   7       44.85       54.43     10.37 o
 -10   4   7       13.26       13.54      9.22 o
  -9   4   7       19.41       29.46      9.02 o
  -8   4   7       54.45       53.29      8.94 o
  -7   4   7        4.13        2.60      9.56 o
  -6   4   7      164.97      159.71      9.40 o
  -5   4   7        0.53        2.37      8.79 o
  -4   4   7        0.62        5.72      8.12 o
  -3   4   7       30.68       31.67      8.26 o
  -2   4   7        4.64        7.81      7.96 o
  -1   4   7      307.52      311.55      8.79 o
   0   4   7       62.42       63.47      8.50 o
   1   4   7      614.82      616.28      9.87 o
   2   4   7       11.49       11.75      7.50 o
   3   4   7        0.81        3.30      8.11 o
   4   4   7       22.79       25.97      7.90 o
   5   4   7       33.26       40.55      9.04 o
   6   4   7        4.28        6.91      9.93 o
   7   4   7       92.57       81.47      9.80 o
   8   4   7       31.05       24.10     10.53 o
   9   4   7        0.19        2.05     10.15 o
  10   4   7        0.01       -0.70     11.14 o
  -9   5   7        1.44        5.66     10.84 o
  -8   5   7       18.86       24.17     11.09 o
  -7   5   7       29.49       26.91     10.27 o
  -6   5   7        1.02       -7.37     10.84 o
  -5   5   7        1.18        3.58     10.01 o
  -4   5   7        5.27        0.75     10.65 o
  -3   5   7        4.92       -1.43     10.70 o
  -2   5   7        2.06        3.41      9.66 o
  -1   5   7        0.11       -1.06      9.93 o
   0   5   7       11.61        1.19     10.41 o
   1   5   7        0.10        1.96      9.99 o
   2   5   7       15.07       17.18      9.31 o
   3   5   7        0.64       -5.25     10.51 o
   4   5   7       17.85       16.43     10.56 o
   5   5   7        1.75        7.51     10.60 o
   6   5   7        2.51        3.85     11.33 o
 -17   0   8       32.84       41.22     20.93 o
 -16   0   8        1.23        1.35     19.26 o
 -15   0   8      164.34      220.63     19.56 o
 -14   0   8       66.40       22.97     17.54 o
 -13   0   8        0.30       -3.29     16.83 o
 -12   0   8        0.04       -6.33     13.70 o
 -11   0   8      439.21      489.50     17.36 o
 -10   0   8      259.55      253.44     13.66 o
  -9   0   8       53.34       51.85     11.99 o
  -8   0   8     1124.53     1136.70     29.80 o
  -7   0   8      407.46      421.77     11.68 o
  -6   0   8      180.52      173.11      9.43 o
  -5   0   8     1496.53     1432.02     14.01 o
  -4   0   8      970.23      916.68     17.43 o
  -3   0   8      100.44       96.79     10.01 o
  -2   0   8      492.79      435.11     15.96 o
  -1   0   8      490.31      445.79     23.46 o
   0   0   8        4.90        5.28     10.01 o
   1   0   8      952.58      910.59     65.07 o
   2   0   8        2.84        4.59      9.67 o
   3   0   8        0.26       -6.65      9.22 o
   4   0   8      789.42      707.32     11.91 o
   5   0   8       37.27       25.30      9.27 o
   6   0   8      216.74      215.88     15.53 o
   7   0   8      722.64      711.18     11.33 o
   8   0   8      162.02      164.99     11.15 o
   9   0   8      750.55      752.61     26.67 o
  10   0   8      107.15      112.20     12.70 o
  11   0   8      140.85      157.02     14.99 o
  12   0   8        2.20        9.25     12.93 o
  13   0   8        8.51        4.16     14.41 o
  14   0   8      140.65      151.12     15.79 o
 -17   1   8        6.38       12.50     14.94 o
 -16   1   8        1.37       -3.46     14.87 o
 -15   1   8        3.25        4.30     14.28 o
 -14   1   8        0.08        7.99     13.54 o
 -13   1   8        0.07        0.74     11.80 o
 -12   1   8      229.08      229.94     10.91 o
 -11   1   8       28.42       34.82     10.06 o
 -10   1   8      454.62      449.86     10.84 o
  -9   1   8       17.78       13.67      8.30 o
  -8   1   8       15.07       10.53      8.03 o
  -7   1   8       42.90       38.24      6.43 o
  -6   1   8      104.71      100.46      6.76 o
  -5   1   8      152.88      170.65      7.08 o
  -4   1   8      401.25      405.87      7.41 o
  -3   1   8      789.65      771.47     20.81 o
  -2   1   8      276.51      290.71      7.14 o
  -1   1   8      327.33      333.03     11.71 o
   0   1   8      240.25      236.34      9.11 o
   1   1   8      381.53      420.04     11.45 o
   2   1   8     1204.54     1320.37     38.32 o
   3   1   8       83.88       72.50      6.87 o
   4   1   8       50.48       43.64      6.58 o
   5   1   8      162.20      155.83      6.79 o
   6   1   8      392.03      402.21      7.70 o
   7   1   8       43.33       53.53      7.03 o
   8   1   8      423.08      418.59      8.14 o
   9   1   8      134.99      130.87      8.25 o
  10   1   8       96.38       87.85      8.90 o
  11   1   8        6.98        5.47      9.76 o
  12   1   8        1.91       -1.16      9.55 o
  13   1   8        5.63        4.76     10.58 o
  14   1   8        3.47       -2.32     12.61 o
 -16   2   8        0.55       -3.43     15.06 o
 -15   2   8       16.05        7.27     13.66 o
 -14   2   8       51.21       50.48     12.36 o
 -13   2   8        2.36        0.93     10.12 o
 -12   2   8       59.00       59.05     10.63 o
 -11   2   8      234.98      230.85     10.45 o
 -10   2   8      260.85      240.61      9.64 o
  -9   2   8      133.13      130.85      8.81 o
  -8   2   8      312.51      306.26      9.13 o
  -7   2   8       27.64       30.50      7.55 o
  -6   2   8       37.27       32.37      7.45 o
  -5   2   8      142.10      135.66      7.54 o
  -4   2   8      352.09      364.33      8.08 o
  -3   2   8       51.09       51.68      6.44 o
  -2   2   8     2372.98     2365.79     39.31 o
  -1   2   8      422.16      428.98     10.22 o
   0   2   8      617.02      641.47     13.01 o
   1   2   8       46.80       38.32      6.42 o
   2   2   8       29.51       40.93      6.20 o
   3   2   8        0.36       11.40      6.71 o
   4   2   8      481.82      493.92     12.38 o
   5   2   8      557.90      564.27     12.56 o
   6   2   8       84.01       82.58      6.56 o
   7   2   8      414.35      410.00      9.07 o
   8   2   8       38.82       46.55      8.03 o
   9   2   8      118.59      106.65      8.50 o
  10   2   8      157.02      152.08     11.96 o
  11   2   8       22.73       27.61     11.04 o
  12   2   8       14.02       13.79     10.19 o
  13   2   8        1.85        1.80     11.50 o
 -14   3   8        0.00        0.16     11.13 o
 -13   3   8       11.82       16.08     10.15 o
 -12   3   8        4.57        3.30     10.46 o
 -11   3   8        0.00        5.04      9.98 o
 -10   3   8       48.29       58.55      9.06 o
  -9   3   8       82.34       82.66      9.13 o
  -8   3   8        0.05        3.31      8.38 o
  -7   3   8      324.57      320.79      8.50 o
  -6   3   8       70.34       84.91      7.41 o
  -5   3   8      169.47      159.69      8.00 o
  -4   3   8      216.03      218.90      8.39 o
  -3   3   8      148.16      160.70      7.21 o
  -2   3   8       69.73       77.09      7.20 o
  -1   3   8      272.13      275.04     11.70 o
   0   3   8      393.53      404.23     13.43 o
   1   3   8       52.69       48.43      7.35 o
   2   3   8      202.00      186.80      8.09 o
   3   3   8      205.08      213.36      7.86 o
   4   3   8      118.96      121.97      7.39 o
   5   3   8       22.73       23.57      7.18 o
   6   3   8      261.21      266.23      8.77 o
   7   3   8       22.87       39.29      8.17 o
   8   3   8       41.07       46.82      8.48 o
   9   3   8      122.08      117.51     10.17 o
  10   3   8        7.65       14.15      9.96 o
  11   3   8       12.51        4.32     11.53 o
  12   3   8        1.94       -1.60     10.69 o
 -12   4   8        4.20        4.70      9.92 o
 -11   4   8        0.31        6.25     10.17 o
 -10   4   8        4.03        5.50     10.04 o
  -9   4   8        0.17        3.89      9.71 o
  -8   4   8        6.62        0.80      8.80 o
  -7   4   8        0.01       -2.55      9.83 o
  -6   4   8        0.03        6.84      8.68 o
  -5   4   8       19.80       14.31      8.31 o
  -4   4   8       32.82       29.53      7.78 o
  -3   4   8        1.75        8.30      8.74 o
  -2   4   8       12.45       18.48      7.90 o
  -1   4   8       76.52       79.75      8.29 o
   0   4   8       84.15       82.90      8.02 o
   1   4   8        7.94        9.63      8.18 o
   2   4   8       26.22       18.99      8.28 o
   3   4   8       37.96       40.21      9.04 o
   4   4   8       16.73       16.02      8.62 o
   5   4   8        0.48       -1.37      8.62 o
   6   4   8        2.57        5.28      8.11 o
   7   4   8        8.15       16.47      9.94 o
   8   4   8       23.54       13.55      9.90 o
   9   4   8       10.57       16.31     11.24 o
  -8   5   8       17.79       18.41     10.37 o
  -7   5   8       11.88       22.61     10.80 o
  -6   5   8       19.59        8.43     10.43 o
  -5   5   8       18.07       25.01     11.35 o
  -4   5   8      147.94      145.81     10.45 o
  -3   5   8       19.32       27.81     10.86 o
  -2   5   8        7.71       12.48      9.36 o
  -1   5   8       63.66       65.50      9.70 o
   0   5   8       38.60       46.07      9.70 o
   1   5   8        5.54        9.96      9.83 o
   2   5   8        6.76        3.96     10.07 o
   3   5   8       18.08       29.27     10.51 o
   4   5   8       76.38       72.30     11.42 o
   5   5   8       20.10        9.98     10.92 o
 -17   1   9        1.29       -2.01     14.91 o
 -16   1   9       92.06      104.49     14.72 o
 -15   1   9       46.45       45.92     13.61 o
 -14   1   9        5.03       13.54     12.44 o
 -13   1   9      537.92      544.78     13.66 o
 -12   1   9        2.73       -1.43      9.79 o
 -11   1   9       57.36       61.86      9.45 o
 -10   1   9      308.82      312.78      9.86 o
  -9   1   9      651.85      648.21     21.84 o
  -8   1   9       24.21       23.58      7.18 o
  -7   1   9      204.24      196.06      7.16 o
  -6   1   9      587.90      569.65      8.40 o
  -5   1   9        3.60        8.94      6.33 o
  -4   1   9      183.21      167.46      7.01 o
  -3   1   9     1493.41     1462.21     25.48 o
  -2   1   9      583.19      567.24     14.25 o
  -1   1   9       84.69       81.26      6.64 o
   0   1   9      412.09      399.87     19.39 o
   1   1   9      254.70      255.43      8.75 o
   2   1   9       31.76       31.08      6.44 o
   3   1   9      345.40      341.19      9.06 o
   4   1   9       14.19       11.52      6.04 o
   5   1   9      327.40      320.98      8.14 o
   6   1   9       80.39       89.25      6.82 o
   7   1   9      372.45      368.86      9.66 o
   8   1   9      466.12      474.47     10.68 o
   9   1   9       29.89       42.68      6.97 o
  10   1   9       79.93       79.01      8.76 o
  11   1   9        7.09       15.95      9.59 o
  12   1   9        0.33        8.51     10.14 o
  13   1   9      131.57      129.92     11.13 o
 -16   2   9       13.52       13.11     13.92 o
 -15   2   9       15.66       15.92     13.59 o
 -14   2   9       11.87       15.71     11.69 o
 -13   2   9       43.81       39.47     10.78 o
 -12   2   9       20.61       20.38     10.09 o
 -11   2   9      124.98      134.84      9.53 o
 -10   2   9        0.49        8.20      8.33 o
  -9   2   9       43.97       40.70      8.43 o
  -8   2   9       91.54       97.01      7.62 o
  -7   2   9        1.65        0.23      7.18 o
  -6   2   9       10.28       12.62      7.37 o
  -5   2   9      332.71      342.10      7.44 o
  -4   2   9        2.66        2.77      6.53 o
  -3   2   9      156.58      140.18      6.49 o
  -2   2   9      430.08      417.20     13.55 o
  -1   2   9      296.70      309.45     10.43 o
   0   2   9      118.26      126.19      6.94 o
   1   2   9      110.40      106.74      6.91 o
   2   2   9       14.55       20.18      6.59 o
   3   2   9        7.65       16.09      6.84 o
   4   2   9        1.06       -1.04      6.73 o
   5   2   9       83.55       86.76      7.25 o
   6   2   9       29.44       39.82      6.48 o
   7   2   9        9.87       13.56      7.39 o
   8   2   9        2.52        4.18      7.25 o
   9   2   9        8.58       10.89      8.43 o
  10   2   9        2.43        4.64     10.90 o
  11   2   9       43.82       45.53     11.78 o
  12   2   9        5.09        9.86     11.45 o
  13   2   9        0.18       -2.14     11.82 o
 -14   3   9        0.81        4.18     11.73 o
 -13   3   9        0.15        8.12     10.90 o
 -12   3   9       31.59       27.00     10.29 o
 -11   3   9        0.56       10.17      9.59 o
 -10   3   9      173.45      170.52      9.64 o
  -9   3   9       12.46       20.41      9.04 o
  -8   3   9       21.12       19.34      8.45 o
  -7   3   9       46.38       51.27      7.56 o
  -6   3   9       85.84       82.95      7.75 o
  -5   3   9      268.08      245.68      8.27 o
  -4   3   9      403.17      388.10     11.94 o
  -3   3   9     1167.48     1148.77     24.11 o
  -2   3   9        0.01        5.83      6.85 o
  -1   3   9       50.11       53.37      7.19 o
   0   3   9      594.35      611.66     20.61 o
   1   3   9      231.40      229.41      8.85 o
   2   3   9       28.41       33.63      6.60 o
   3   3   9      247.15      245.69     13.92 o
   4   3   9       85.91       85.53      6.99 o
   5   3   9        3.28        9.94      7.17 o
   6   3   9        1.93        8.02      8.24 o
   7   3   9      197.35      189.76      9.09 o
   8   3   9        2.43        0.00      8.05 o
   9   3   9        9.13       13.76     10.35 o
  10   3   9        8.35        3.90     10.87 o
  11   3   9        5.46        9.23     11.66 o
 -12   4   9        1.52       -1.29     11.35 o
 -11   4   9       42.83       41.45     11.15 o
 -10   4   9       11.55       16.05     10.12 o
  -9   4   9        2.32        1.82      9.98 o
  -8   4   9        4.52       10.89      9.44 o
  -7   4   9       45.00       53.09      8.64 o
  -6   4   9       22.60       16.16      9.23 o
  -5   4   9        3.38       10.63      8.21 o
  -4   4   9       11.70       21.18      8.13 o
  -3   4   9        7.74       13.81      7.72 o
  -2   4   9       31.37       41.53      8.24 o
  -1   4   9       20.98       26.39      7.94 o
   0   4   9       25.85       38.00      8.35 o
   1   4   9       32.94       38.86      8.42 o
   2   4   9        3.58        8.44      8.57 o
   3   4   9        0.37        3.94      8.69 o
   4   4   9       19.96       26.58      8.74 o
   5   4   9       97.08      105.66      9.08 o
   6   4   9       36.43       46.16      8.99 o
   7   4   9        1.47       -4.70      9.07 o
   8   4   9       86.34       88.69     10.67 o
   9   4   9       65.22       42.49     11.18 o
  -8   5   9        9.14        6.98     10.13 o
  -7   5   9        6.44        7.12     10.82 o
  -6   5   9        7.44       15.32     11.13 o
  -5   5   9        0.06        4.91     10.30 o
  -4   5   9        5.04        5.13     11.47 o
  -3   5   9        0.48       -1.13      9.68 o
  -2   5   9       14.01       10.22     10.10 o
  -1   5   9       12.57       22.87     10.11 o
   0   5   9        0.30        0.77      9.67 o
   1   5   9        8.77       15.77      9.53 o
   2   5   9       20.53       18.32     10.75 o
   3   5   9        7.19       14.92     10.59 o
   4   5   9       11.63        9.83     10.31 o
 -17   0  10       39.73       50.84     21.05 o
 -16   0  10       69.77       46.74     20.32 o
 -15   0  10       26.50       25.62     23.02 o
 -14   0  10       11.37       33.86     17.27 o
 -13   0  10      185.27      187.90     14.87 o
 -12   0  10     1014.23      991.86     19.26 o
 -11   0  10       37.25       22.08     12.46 o
 -10   0  10      340.27      353.63     14.94 o
  -9   0  10        2.45        5.76      8.77 o
  -8   0  10      531.85      526.88     11.18 o
  -7   0  10      124.79      138.96      9.28 o
  -6   0  10        0.29        4.60      8.75 o
  -5   0  10     2003.05     2053.94     22.90 o
  -4   0  10      332.74      296.24     11.18 o
  -3   0  10      317.97      319.15     10.78 o
  -2   0  10       42.73       37.22      9.64 o
  -1   0  10      219.96      195.03     13.07 o
   0   0  10     5260.02     5524.10    397.77 o
   1   0  10       19.59       21.02     10.35 o
   2   0  10     2686.56     2745.09     62.68 o
   3   0  10      467.85      435.72     18.44 o
   4   0  10        0.38       13.81      9.05 o
   5   0  10        1.26       16.32     10.23 o
   6   0  10      444.84      411.79     10.92 o
   7   0  10     1708.84     1669.91     40.40 o
   8   0  10     1421.63     1434.41     23.49 o
   9   0  10      548.08      573.98     12.54 o
  10   0  10        1.24        3.68      9.76 o
  11   0  10        0.30       -7.15     13.11 o
  12   0  10       14.67       29.70     14.75 o
  13   0  10       50.70       54.14     15.24 o
 -16   1  10        6.42        7.25     14.18 o
 -15   1  10        7.51       14.24     15.37 o
 -14   1  10        2.29        6.35     11.50 o
 -13   1  10       16.80       15.57      9.98 o
 -12   1  10       33.98       35.23     10.49 o
 -11   1  10       20.96       18.70      9.13 o
 -10   1  10       20.92       28.04     10.08 o
  -9   1  10       76.99       79.20      7.43 o
  -8   1  10       90.77       92.65      6.90 o
  -7   1  10        1.34        4.39      7.11 o
  -6   1  10       99.94       94.69      6.66 o
  -5   1  10      116.39      108.70      6.45 o
  -4   1  10      139.94      145.49      6.83 o
  -3   1  10       12.50       15.35      6.61 o
  -2   1  10      125.91      127.84      8.68 o
  -1   1  10       85.12       77.44      6.60 o
   0   1  10       83.87       77.92      6.59 o
   1   1  10        5.05        7.53      6.83 o
   2   1  10        4.22        9.31      6.52 o
   3   1  10        8.22       10.88      6.37 o
   4   1  10        7.43        8.19      6.20 o
   5   1  10        3.68        1.04      6.57 o
   6   1  10       89.35       93.40      7.12 o
   7   1  10       71.20       74.47      7.21 o
   8   1  10        7.65        9.66      7.29 o
   9   1  10       20.19       18.47      7.77 o
  10   1  10        0.33        0.44      8.00 o
  11   1  10        6.33       11.93     10.34 o
  12   1  10        0.12        4.33     10.21 o
  13   1  10       16.79       11.08     11.24 o
 -15   2  10        7.67       13.86     12.58 o
 -14   2  10       34.20       39.94     11.54 o
 -13   2  10       93.50       97.24     10.20 o
 -12   2  10       26.81       30.79     10.38 o
 -11   2  10       25.69       24.44      9.23 o
 -10   2  10      145.28      144.91      9.34 o
  -9   2  10       31.42       35.47      9.37 o
  -8   2  10      280.28      264.35      7.87 o
  -7   2  10      102.08       93.05      7.68 o
  -6   2  10      246.79      236.13      7.30 o
  -5   2  10        4.60        8.91      7.27 o
  -4   2  10       48.51       46.51      6.84 o
  -3   2  10      238.11      226.46      7.46 o
  -2   2  10       28.72       35.85      6.30 o
  -1   2  10      435.75      430.32     17.13 o
   0   2  10       68.36       68.95      7.02 o
   1   2  10       15.99       14.84      6.63 o
   2   2  10      446.41      458.26     14.83 o
   3   2  10       64.00       74.68      7.10 o
   4   2  10        0.85        5.34      6.74 o
   5   2  10      141.23      139.29      7.30 o
   6   2  10       46.96       56.90      7.20 o
   7   2  10        2.23        0.79      7.33 o
   8   2  10       67.74       63.08      7.87 o
   9   2  10       89.43       90.37      8.75 o
  10   2  10       43.94       46.95      9.67 o
  11   2  10        6.40       14.92     12.49 o
  12   2  10        3.65       -0.46     12.24 o
 -14   3  10        4.83        6.56     11.29 o
 -13   3  10        0.02        5.39     11.36 o
 -12   3  10       12.20       22.88     10.94 o
 -11   3  10       16.74       22.90     10.09 o
 -10   3  10       32.96       34.10      9.27 o
  -9   3  10       68.52       73.03      9.80 o
  -8   3  10      308.89      284.93      8.78 o
  -7   3  10       57.03       38.87      7.58 o
  -6   3  10      177.86      174.17     10.23 o
  -5   3  10      102.98       90.90      7.27 o
  -4   3  10      250.74      252.40      7.79 o
  -3   3  10      465.91      456.35     13.09 o
  -2   3  10      941.36      920.23     23.90 o
  -1   3  10      653.55      623.38     17.86 o
   0   3  10      907.62      886.97     33.58 o
   1   3  10      172.37      176.85      9.03 o
   2   3  10        4.20       -2.86      7.33 o
   3   3  10       82.37       86.75      8.12 o
   4   3  10       22.55       27.83      7.36 o
   5   3  10      195.78      179.23      7.65 o
   6   3  10       34.17       38.70      8.03 o
   7   3  10      152.47      134.31      8.42 o
   8   3  10       22.52       21.37      9.15 o
   9   3  10        0.35        1.34      8.98 o
  10   3  10       60.36       54.51     11.51 o
 -11   4  10        2.66        6.14     10.58 o
 -10   4  10        9.20        8.71     10.22 o
  -9   4  10       23.50       22.43      9.61 o
  -8   4  10       24.02       23.53      9.65 o
  -7   4  10       22.17       21.95      9.79 o
  -6   4  10       36.17       32.97      8.63 o
  -5   4  10        9.12       12.07      8.41 o
  -4   4  10        8.28       12.60      8.25 o
  -3   4  10        7.33        7.78      8.65 o
  -2   4  10        9.97        4.19      7.89 o
  -1   4  10       45.57       42.48      8.13 o
   0   4  10        0.76        1.89      7.75 o
   1   4  10        0.30        6.63      8.16 o
   2   4  10       10.67        6.01      7.72 o
   3   4  10       17.03       16.27      9.00 o
   4   4  10        4.29        2.36      8.88 o
   5   4  10        0.52        8.89      9.27 o
   6   4  10        0.01        8.45      9.82 o
   7   4  10        0.03        6.76      9.98 o
   8   4  10        0.40       14.37     10.28 o
  -7   5  10        0.40       -4.49     11.27 o
  -6   5  10       25.21       25.43     12.01 o
  -5   5  10       12.45       16.30     10.77 o
  -4   5  10        8.90       13.28     10.89 o
  -3   5  10        2.76        2.95      9.89 o
  -2   5  10       49.01       59.53     10.57 o
  -1   5  10       25.15       29.76      9.97 o
   0   5  10       51.62       47.63     10.30 o
   1   5  10       70.31       81.92     10.05 o
   2   5  10       14.08        8.58     10.86 o
   3   5  10        1.10        3.96      9.88 o
 -16   1  11        4.13        4.42     14.40 o
 -15   1  11       21.18       34.57     13.57 o
 -14   1  11       15.34       27.99     12.26 o
 -13   1  11       19.78       22.80      9.87 o
 -12   1  11       76.50       83.30      9.53 o
 -11   1  11      166.01      170.11      9.89 o
 -10   1  11      244.93      244.60      9.99 o
  -9   1  11      237.89      240.28      8.16 o
  -8   1  11      140.52      140.16      7.43 o
  -7   1  11       34.28       44.73      7.05 o
  -6   1  11      189.88      180.34      6.88 o
  -5   1  11      556.81      552.74      8.15 o
  -4   1  11      281.23      275.80     10.45 o
  -3   1  11       10.97       10.10      6.24 o
  -2   1  11      139.97      131.00      7.10 o
  -1   1  11       29.20       32.11      6.88 o
   0   1  11      370.59      393.63     14.63 o
   1   1  11       56.33       39.90      6.42 o
   2   1  11       41.32       34.57      6.53 o
   3   1  11       25.01       34.15      6.60 o
   4   1  11       75.21       78.22      6.75 o
   5   1  11      299.89      317.55      7.63 o
   6   1  11       14.47       14.13      6.94 o
   7   1  11      701.82      709.10     16.50 o
   8   1  11        9.74        4.38      7.66 o
   9   1  11       42.54       37.04      7.89 o
  10   1  11       68.66       69.65      7.73 o
  11   1  11       42.27       41.77     10.69 o
  12   1  11       91.24       97.72     11.16 o
 -15   2  11       11.11        6.99     12.78 o
 -14   2  11        0.51        4.07     11.36 o
 -13   2  11       54.79       47.76     11.23 o
 -12   2  11       37.16       35.50      9.63 o
 -11   2  11        5.25        3.09      8.69 o
 -10   2  11       75.72       67.39      9.56 o
  -9   2  11       30.31       30.26      8.30 o
  -8   2  11       23.33       22.82      8.98 o
  -7   2  11      218.29      210.96      7.95 o
  -6   2  11       46.00       58.39      7.14 o
  -5   2  11      206.63      199.98      7.04 o
  -4   2  11      316.52      304.61      8.44 o
  -3   2  11      141.97      143.08      7.16 o
  -2   2  11      155.64      149.27      9.23 o
  -1   2  11      542.48      544.75     24.32 o
   0   2  11        8.04        8.94      7.02 o
   1   2  11       32.42       28.23      6.92 o
   2   2  11      210.30      212.97      8.88 o
   3   2  11      183.49      192.15      7.29 o
   4   2  11       50.75       51.44      7.37 o
   5   2  11       93.22       93.36      7.80 o
   6   2  11       47.43       58.89      7.29 o
   7   2  11        4.54        1.83      7.61 o
   8   2  11        2.17       11.15      7.59 o
   9   2  11       17.83       18.10      8.82 o
  10   2  11        0.18        0.28      8.99 o
  11   2  11        0.23       -2.27     11.55 o
 -14   3  11       12.02        8.39     11.34 o
 -13   3  11        0.45        2.22     11.76 o
 -12   3  11        0.14       -3.27     10.53 o
 -11   3  11       73.13       61.53     10.49 o
 -10   3  11        0.61        3.44      9.80 o
  -9   3  11       10.60        8.20      9.73 o
  -8   3  11        7.20       12.16      8.19 o
  -7   3  11        0.20       -1.23      7.38 o
  -6   3  11       31.29       26.97      7.47 o
  -5   3  11        0.04        6.34      7.64 o
  -4   3  11       99.03      102.90      7.39 o
  -3   3  11      402.64      391.68     13.22 o
  -2   3  11       21.83       25.80      6.80 o
  -1   3  11      113.50      117.17      8.21 o
   0   3  11        2.19        0.65      8.03 o
   1   3  11       68.00       66.60      7.83 o
   2   3  11       32.94       42.93      8.27 o
   3   3  11        0.59        5.96      7.43 o
   4   3  11      166.34      159.57      8.62 o
   5   3  11        1.61       -0.25      8.70 o
   6   3  11        4.48       12.93      8.43 o
   7   3  11        4.08        7.19      8.97 o
   8   3  11       38.33       29.71      9.28 o
   9   3  11        3.70        1.51      9.44 o
  10   3  11        0.24        4.59     11.16 o
 -11   4  11        6.73        5.84     11.54 o
 -10   4  11       28.14       20.85     10.87 o
  -9   4  11       16.44       16.36     10.37 o
  -8   4  11       17.50       18.01      9.62 o
  -7   4  11       62.68       73.82      8.83 o
  -6   4  11       44.38       43.57      8.61 o
  -5   4  11        0.14        3.95      8.58 o
  -4   4  11      101.44      116.46      8.42 o
  -3   4  11      117.69      124.36      8.42 o
  -2   4  11       13.42       17.15      7.85 o
  -1   4  11       38.24       50.11      8.10 o
   0   4  11       34.84       45.85      8.05 o
   1   4  11       12.87       17.82      8.02 o
   2   4  11        4.95       -1.98      8.50 o
   3   4  11      117.19      120.71      8.80 o
   4   4  11       90.53       84.86      9.16 o
   5   4  11        6.64       11.76      9.51 o
   6   4  11       37.86       39.01      9.67 o
   7   4  11       27.62       22.33      9.23 o
  -6   5  11        0.71       -6.12     12.22 o
  -5   5  11        1.20        2.38     10.23 o
  -4   5  11        0.16       -6.66     11.01 o
  -3   5  11       38.14       38.76     10.69 o
  -2   5  11        2.39       -3.31     10.71 o
  -1   5  11       15.38       18.60     10.38 o
   0   5  11        2.31       11.54     10.40 o
   1   5  11        0.35       12.93     10.51 o
   2   5  11       10.66       17.39     10.57 o
 -16   0  12       43.14       33.79     24.95 o
 -15   0  12       94.62       86.93     16.76 o
 -14   0  12      136.91      140.12     15.39 o
 -13   0  12       23.05       40.83     14.38 o
 -12   0  12        5.41        3.04     12.76 o
 -11   0  12      120.27      130.53     13.24 o
 -10   0  12      302.35      298.95     11.29 o
  -9   0  12      301.78      296.55     10.29 o
  -8   0  12       93.62       96.46      9.73 o
  -7   0  12       98.46      114.80     10.11 o
  -6   0  12        2.23       -3.54      9.34 o
  -5   0  12      224.58      214.32     11.04 o
  -4   0  12       19.70       13.42      9.08 o
  -3   0  12     1035.20     1014.82     20.28 o
  -2   0  12      554.82      518.31     26.55 o
  -1   0  12       26.32       33.16      9.56 o
   0   0  12      317.18      357.35     33.40 o
   1   0  12      968.81     1006.54     45.30 o
   2   0  12      194.99      209.26     10.29 o
   3   0  12       31.77       19.97      9.50 o
   4   0  12      362.24      364.25     23.03 o
   5   0  12      449.09      443.00     10.65 o
   6   0  12       10.73       12.28     10.20 o
   7   0  12     1227.46     1306.75     53.23 o
   8   0  12      287.57      291.11     11.20 o
   9   0  12      290.60      266.19     11.14 o
  10   0  12        2.22       10.89     11.47 o
  11   0  12       24.77       40.98     10.97 o
  12   0  12        0.32        3.84     15.93 o
 -16   1  12        9.83       15.24     13.78 o
 -15   1  12       49.55       50.23     11.88 o
 -14   1  12        2.53       -0.14     10.54 o
 -13   1  12       23.63       31.23     10.37 o
 -12   1  12       17.41       15.75      9.50 o
 -11   1  12       10.03        9.84      8.60 o
 -10   1  12        2.48       10.08      7.76 o
  -9   1  12       12.67       14.94      7.35 o
  -8   1  12       75.84       81.28      6.77 o
  -7   1  12        6.66        5.49      6.73 o
  -6   1  12       50.37       53.34      6.20 o
  -5   1  12       25.09       31.65      6.36 o
  -4   1  12       26.73       23.72      6.64 o
  -3   1  12      135.45      137.45      7.30 o
  -2   1  12       12.13        9.69      8.73 o
  -1   1  12        9.04        7.83      6.55 o
   0   1  12       14.03       29.29     10.37 o
   1   1  12       19.22       20.34      6.85 o
   2   1  12        9.25       12.59      6.78 o
   3   1  12        0.78        4.35      6.78 o
   4   1  12       32.08       31.98      7.09 o
   5   1  12       56.95       56.56      7.11 o
   6   1  12        0.83        1.38      7.18 o
   7   1  12       46.98       53.52      7.64 o
   8   1  12        2.86       12.29      7.53 o
   9   1  12        1.69        2.40      8.00 o
  10   1  12        0.35       -3.20      8.23 o
  11   1  12       16.56       12.10      9.48 o
 -15   2  12       10.42        9.44     12.61 o
 -14   2  12       14.29       21.32     11.51 o
 -13   2  12       93.40       79.66     10.87 o
 -12   2  12       16.81       21.02     10.02 o
 -11   2  12       58.73       51.82      9.41 o
 -10   2  12       52.09       65.79      9.32 o
  -9   2  12      117.49      111.01      8.30 o
  -8   2  12       71.41       68.20      7.63 o
  -7   2  12       91.66       93.53      6.90 o
  -6   2  12      460.25      439.01     12.06 o
  -5   2  12       41.28       44.25      7.34 o
  -4   2  12      526.46      533.85     13.22 o
  -3   2  12       53.32       50.77      6.68 o
  -2   2  12      490.98      500.01     14.07 o
  -1   2  12       32.89       38.89      6.70 o
   0   2  12      138.15      128.26      8.26 o
   1   2  12      269.38      266.16     14.28 o
   2   2  12        5.66       17.75      6.54 o
   3   2  12       28.48       32.58      7.03 o
   4   2  12       38.05       41.42      7.49 o
   5   2  12      116.86      106.88      7.64 o
   6   2  12        4.63        0.42      7.66 o
   7   2  12       80.99       79.89      7.76 o
   8   2  12       30.46       29.98      7.78 o
   9   2  12        0.50        2.15      8.15 o
  10   2  12       29.33       40.06      9.37 o
  11   2  12        7.19        8.57     11.26 o
 -13   3  12        4.48       16.13     11.10 o
 -12   3  12        2.40        5.83     10.59 o
 -11   3  12       16.16        9.59     10.13 o
 -10   3  12       22.12       25.68      9.75 o
  -9   3  12        2.63        9.99      8.29 o
  -8   3  12       35.65       41.31      7.69 o
  -7   3  12       23.18       27.54      8.20 o
  -6   3  12       20.44       21.73      7.28 o
  -5   3  12        9.65        4.97      7.27 o
  -4   3  12       11.98       20.30      7.02 o
  -3   3  12      104.57       96.22      7.78 o
  -2   3  12       69.60       69.18      8.01 o
  -1   3  12      325.10      339.74     10.95 o
   0   3  12       28.17       20.77      7.72 o
   1   3  12       70.77       69.27      7.82 o
   2   3  12       15.30       13.81      8.34 o
   3   3  12       25.34       30.45      8.57 o
   4   3  12        0.91        8.03      8.01 o
   5   3  12      146.48      170.91     10.54 o
   6   3  12      126.04      124.65      9.39 o
   7   3  12        3.17        5.30      9.11 o
   8   3  12       53.76       50.72      9.48 o
   9   3  12       57.65       64.82     10.21 o
 -10   4  12       18.97       17.14     10.45 o
  -9   4  12       20.77       21.28     10.69 o
  -8   4  12        0.95        7.54      9.86 o
  -7   4  12        0.22        0.78      9.04 o
  -6   4  12       21.05       20.25      8.94 o
  -5   4  12       89.47       78.52      8.98 o
  -4   4  12       46.47       36.32      8.16 o
  -3   4  12       60.67       55.59      8.34 o
  -2   4  12       73.91       74.18      8.23 o
  -1   4  12        0.95        4.06      8.56 o
   0   4  12        6.76       11.43      8.46 o
   1   4  12       41.09       46.28      8.51 o
   2   4  12        0.30        8.79      8.61 o
   3   4  12       16.72       22.28      8.86 o
   4   4  12        8.09       11.55      9.09 o
   5   4  12        5.17       10.30      9.70 o
   6   4  12        7.42        8.08     10.56 o
  -3   5  12        7.10       14.32     10.29 o
  -2   5  12       45.68       42.96     10.85 o
  -1   5  12       18.91       15.70     10.46 o
 -15   1  13        3.49        4.24     11.41 o
 -14   1  13       46.13       44.95     11.09 o
 -13   1  13       43.13       39.32     10.98 o
 -12   1  13      189.20      186.16     11.34 o
 -11   1  13       16.19       23.64      9.73 o
 -10   1  13      296.44      297.35      7.87 o
  -9   1  13       12.82       14.96      7.49 o
  -8   1  13       99.82       99.20      6.95 o
  -7   1  13        0.07        5.93      6.95 o
  -6   1  13      350.63      347.38      7.92 o
  -5   1  13       57.83       64.16      6.78 o
  -4   1  13      347.89      339.92     10.65 o
  -3   1  13      294.18      304.30     12.55 o
  -2   1  13       33.27       37.83      6.84 o
  -1   1  13      705.96      727.16     23.94 o
   0   1  13      983.99      963.86     36.63 o
   1   1  13       24.79       22.35      7.15 o
   2   1  13      263.35      273.49     14.01 o
   3   1  13      126.19      136.69      6.75 o
   4   1  13        0.03       -1.66      6.93 o
   5   1  13       22.45       21.88      7.22 o
   6   1  13      565.44      584.53     17.99 o
   7   1  13        1.30        1.70      7.64 o
   8   1  13      139.65      147.19      7.76 o
   9   1  13       48.09       45.33      8.04 o
  10   1  13        4.80        4.88      8.07 o
  11   1  13        0.00       -0.79      9.55 o
 -14   2  13       45.47       50.84     11.19 o
 -13   2  13       11.46        9.75     11.02 o
 -12   2  13       24.83       31.97     10.79 o
 -11   2  13        9.82       13.11     10.02 o
 -10   2  13       26.20       18.12      8.52 o
  -9   2  13       95.72       94.24      9.00 o
  -8   2  13      124.84      130.83      8.04 o
  -7   2  13        0.07       -0.40      7.32 o
  -6   2  13       33.18       42.49      6.95 o
  -5   2  13       26.71       24.04      7.07 o
  -4   2  13      121.11      118.65      7.34 o
  -3   2  13      179.84      180.67      7.61 o
  -2   2  13      751.27      771.47     26.61 o
  -1   2  13        0.33        3.03      7.40 o
   0   2  13      218.10      206.81      9.34 o
   1   2  13        9.29       20.13      6.87 o
   2   2  13        1.90        9.92      6.98 o
   3   2  13        1.98       -4.21      7.28 o
   4   2  13       16.95       20.52      7.80 o
   5   2  13       70.48       73.96      7.50 o
   6   2  13      134.79      136.17      8.07 o
   7   2  13       35.74       31.43      7.99 o
   8   2  13        3.64        1.79      9.16 o
   9   2  13        0.03        3.78      8.42 o
  10   2  13       18.19       21.19     10.00 o
 -13   3  13       15.59        7.96     11.81 o
 -12   3  13        0.93        7.81     11.30 o
 -11   3  13        2.59        1.95     10.35 o
 -10   3  13       71.52       64.30     10.58 o
  -9   3  13        0.67        8.37      8.92 o
  -8   3  13        4.40        6.14      7.85 o
  -7   3  13       22.62       22.86      8.12 o
  -6   3  13        0.37        4.52      8.03 o
  -5   3  13       10.74       17.98      7.57 o
  -4   3  13        6.92        8.65      7.93 o
  -3   3  13       13.44       21.51      8.98 o
  -2   3  13       72.21       66.39      7.74 o
  -1   3  13        2.14        9.29      7.45 o
   0   3  13       21.98       27.46      7.81 o
   1   3  13        5.45        4.43      7.77 o
   2   3  13        0.02        7.57      7.54 o
   3   3  13        3.47        5.10      7.47 o
   4   3  13        1.74        2.99      7.86 o
   5   3  13        5.26        5.32      8.50 o
   6   3  13        0.82        4.35      9.04 o
   7   3  13       22.33       35.96      9.56 o
   8   3  13        1.17        3.81     11.07 o
 -10   4  13        0.14        6.41     11.46 o
  -9   4  13       64.07       57.47     10.20 o
  -8   4  13       70.14       72.12      9.55 o
  -7   4  13       25.21       18.06      9.61 o
  -6   4  13        0.32        7.13      8.79 o
  -5   4  13       40.61       45.84      8.76 o
  -4   4  13      160.46      138.97      8.90 o
  -3   4  13       26.19       29.83      8.67 o
  -2   4  13      325.34      311.35      9.31 o
  -1   4  13       29.19       30.70      8.44 o
   0   4  13      121.46      142.00      8.77 o
   1   4  13       40.77       41.95      8.56 o
   2   4  13       11.61        9.70      9.02 o
   3   4  13        4.60        9.81      8.75 o
   4   4  13       32.26       21.07      9.35 o
   5   4  13        4.14        5.58      9.76 o
 -15   0  14       24.73       28.42     20.74 o
 -14   0  14      117.87      111.07     16.59 o
 -13   0  14        0.85        1.30     13.98 o
 -12   0  14        6.83       11.68     13.30 o
 -11   0  14      314.27      296.65     10.89 o
 -10   0  14       58.67       66.48     10.98 o
  -9   0  14       39.52       37.03     10.48 o
  -8   0  14      255.68      268.03     11.66 o
  -7   0  14       66.17       70.63      8.97 o
  -6   0  14       72.46       79.30      8.83 o
  -5   0  14      270.51      277.72     10.82 o
  -4   0  14       99.53       89.32      9.74 o
  -3   0  14        0.37        2.97      9.38 o
  -2   0  14       46.08       74.07     17.11 o
  -1   0  14       31.58       45.87      9.20 o
   0   0  14      212.38      215.29     28.20 o
   1   0  14       99.34      109.10      9.46 o
   2   0  14       10.48        9.22     10.43 o
   3   0  14        0.55        5.14      9.32 o
   4   0  14       71.77       81.36     12.25 o
   5   0  14      229.07      245.97     11.08 o
   6   0  14      219.97      207.34     11.55 o
   7   0  14      240.08      242.29     10.61 o
   8   0  14       19.08       29.23     10.79 o
   9   0  14       27.86       29.30     11.40 o
  10   0  14        0.04      -10.75     12.39 o
 -15   1  14        0.27        2.39     11.73 o
 -14   1  14       53.34       43.72     11.12 o
 -13   1  14       16.88       18.18     11.25 o
 -12   1  14        0.48        7.80      9.66 o
 -11   1  14        1.69        9.68      8.55 o
 -10   1  14        8.83       13.73      7.27 o
  -9   1  14        1.91        5.42      6.99 o
  -8   1  14      100.01      107.27      6.99 o
  -7   1  14      142.95      151.69      7.51 o
  -6   1  14      112.12      111.27      7.16 o
  -5   1  14       10.20       13.23      6.99 o
  -4   1  14       77.27       74.25      7.15 o
  -3   1  14       10.90       14.28      6.51 o
  -2   1  14      158.85      154.60      8.29 o
  -1   1  14       19.09       26.42      7.58 o
   0   1  14       34.54       34.43      6.89 o
   1   1  14       20.05       20.38      7.22 o
   2   1  14        7.38       20.51      7.77 o
   3   1  14       58.94       60.99      7.05 o
   4   1  14       12.01       16.62      7.33 o
   5   1  14        0.25       -2.60      7.36 o
   6   1  14      159.10      164.53      8.54 o
   7   1  14       91.10       76.02      7.63 o
   8   1  14        8.77        7.65      8.07 o
   9   1  14       16.16       14.08      8.34 o
  10   1  14        3.07        0.40      9.01 o
 -14   2  14        5.31       12.13     11.82 o
 -13   2  14        0.98       -0.68     11.01 o
 -12   2  14        1.97        8.80     10.31 o
 -11   2  14       16.90       22.86      9.64 o
 -10   2  14        0.09       11.70      9.32 o
  -9   2  14        4.54        1.71      7.36 o
  -8   2  14       50.90       50.05      7.49 o
  -7   2  14        0.01        1.01      7.03 o
  -6   2  14      105.47       99.51      7.17 o
  -5   2  14       72.65       72.02      7.31 o
  -4   2  14       83.95       79.95      7.36 o
  -3   2  14        6.92       13.00      7.31 o
  -2   2  14       52.39       47.63      7.12 o
  -1   2  14       78.91       84.92      9.41 o
   0   2  14       16.58       25.35      7.38 o
   1   2  14      120.35      121.61      9.88 o
   2   2  14       30.82       42.20      7.92 o
   3   2  14        0.88        7.93      7.48 o
   4   2  14        1.23        8.00      7.89 o
   5   2  14       73.49       79.38      7.94 o
   6   2  14        0.62       -4.27      7.54 o
   7   2  14       32.70       32.14      8.19 o
   8   2  14        7.94       15.23      7.97 o
   9   2  14        5.31        7.79      9.10 o
 -12   3  14       10.20        9.45     10.43 o
 -11   3  14        8.82        9.64     10.73 o
 -10   3  14       43.32       36.78      9.53 o
  -9   3  14        6.13       10.24      9.20 o
  -8   3  14       17.18       19.74      8.52 o
  -7   3  14      101.57      106.85      7.93 o
  -6   3  14       56.20       58.92      7.76 o
  -5   3  14        8.21       10.80      8.74 o
  -4   3  14      119.73      111.51      9.48 o
  -3   3  14       84.94       89.71      8.56 o
  -2   3  14       35.43       34.86      7.20 o
  -1   3  14       35.98       39.19      7.81 o
   0   3  14       15.93       29.17      7.76 o
   1   3  14        8.71       14.23      7.63 o
   2   3  14        2.58        9.21      7.98 o
   3   3  14      139.33      140.95      8.67 o
   4   3  14       26.72       29.14      8.22 o
   5   3  14       10.92       17.92      8.40 o
   6   3  14       12.10       22.23      9.36 o
   7   3  14        2.76        4.16     10.00 o
  -8   4  14        6.39        6.31      9.67 o
  -7   4  14        0.16        1.84      9.63 o
  -6   4  14       23.41       15.84      9.70 o
  -5   4  14       17.50       14.07      8.23 o
  -4   4  14       25.43       27.75      8.26 o
  -3   4  14       14.86       11.72      8.61 o
  -2   4  14        0.16        3.01      8.47 o
  -1   4  14        7.02       -0.64      8.47 o
   0   4  14        6.74        7.97      8.45 o
   1   4  14        0.01       -6.24      9.31 o
   2   4  14       89.40       79.57      9.74 o
   3   4  14        0.04        4.50      9.01 o
 -14   1  15        9.31       11.52     10.69 o
 -13   1  15        6.42        6.44     12.24 o
 -12   1  15       67.07       68.23     10.79 o
 -11   1  15        7.36       10.28      9.02 o
 -10   1  15       40.44       45.04      7.42 o
  -9   1  15      170.75      166.92      7.69 o
  -8   1  15       20.33       23.71      7.25 o
  -7   1  15        3.26        9.02      7.15 o
  -6   1  15      281.79      294.71      7.45 o
  -5   1  15       39.17       37.17      7.29 o
  -4   1  15        8.34       11.86      6.66 o
  -3   1  15      356.46      354.73     10.62 o
  -2   1  15      511.21      533.34     18.84 o
  -1   1  15       62.22       67.01      7.16 o
   0   1  15      346.25      377.10     19.09 o
   1   1  15      112.84      135.54      7.78 o
   2   1  15        8.51        9.02      7.56 o
   3   1  15        5.45       15.72      7.33 o
   4   1  15      204.11      203.27      7.63 o
   5   1  15      321.50      316.52     10.23 o
   6   1  15        5.48        5.03      8.29 o
   7   1  15      268.90      244.22      9.31 o
   8   1  15        1.85        5.54      8.40 o
   9   1  15       23.33       17.83      8.64 o
 -13   2  15        0.25       10.77     12.16 o
 -12   2  15        7.87       16.69     11.39 o
 -11   2  15        0.00       -0.51      9.05 o
 -10   2  15       32.53       33.13      9.21 o
  -9   2  15        0.01        2.96      7.43 o
  -8   2  15       28.65       23.00      7.19 o
  -7   2  15        8.98        3.91      7.22 o
  -6   2  15        4.82        9.01      7.69 o
  -5   2  15        0.40        2.14      7.49 o
  -4   2  15        3.37        7.65      7.35 o
  -3   2  15      161.98      164.80      7.85 o
  -2   2  15        0.69       -4.61      7.67 o
  -1   2  15      114.68      120.48      9.49 o
   0   2  15       28.68       14.10      7.72 o
   1   2  15        2.58        5.82      7.64 o
   2   2  15        0.07        1.58      7.15 o
   3   2  15        0.06       -0.64      7.85 o
   4   2  15       34.44       27.15      7.77 o
   5   2  15       44.51       60.95      7.78 o
   6   2  15      130.33      139.40     11.23 o
   7   2  15       10.03        4.98      8.32 o
   8   2  15       31.71       29.84      9.33 o
 -11   3  15        0.05       -4.44     10.80 o
 -10   3  15        9.75       11.98      9.42 o
  -9   3  15       66.19       65.07      8.87 o
  -8   3  15        6.93       12.95      8.19 o
  -7   3  15        3.31        5.17      8.42 o
  -6   3  15       82.92       75.81      9.32 o
  -5   3  15       11.99       18.83      8.81 o
  -4   3  15        0.66        6.12      8.24 o
  -3   3  15       48.13       53.62      7.95 o
  -2   3  15       74.20       83.52      7.91 o
  -1   3  15       31.94       40.48      7.87 o
   0   3  15        9.53       13.43      8.31 o
   1   3  15        8.53        9.11      8.01 o
   2   3  15        0.01        0.53      8.38 o
   3   3  15        0.12        4.15      8.06 o
   4   3  15       21.30       21.55      8.90 o
   5   3  15        9.72        7.90      8.35 o
   6   3  15        1.81       10.11      9.25 o
  -7   4  15        0.47        9.49      9.72 o
  -6   4  15        4.63       11.00      9.91 o
  -5   4  15        5.54        6.11      8.84 o
  -4   4  15      158.25      150.78     10.02 o
  -3   4  15        5.80       13.13      9.25 o
  -2   4  15      165.78      159.11      9.39 o
  -1   4  15       36.94       42.88      9.12 o
   0   4  15        5.46        7.58      9.06 o
   1   4  15       20.59       24.31      9.90 o
   2   4  15       24.90       24.40      9.56 o
 -14   0  16        0.02        3.20     15.32 o
 -13   0  16       57.85       45.13     15.08 o
 -12   0  16       49.72       37.94     13.85 o
 -11   0  16      105.92      120.94     11.63 o
 -10   0  16      165.64      187.30     14.76 o
  -9   0  16        0.48        2.85      9.91 o
  -8   0  16       23.01       28.35     10.60 o
  -7   0  16      122.67      145.91     15.24 o
  -6   0  16      210.78      214.96     10.86 o
  -5   0  16        7.80        6.81     11.59 o
  -4   0  16      677.74      711.50     30.77 o
  -3   0  16       63.99       69.41      9.87 o
  -2   0  16       75.07       86.76      9.80 o
  -1   0  16      466.64      464.54     17.40 o
   0   0  16      147.29      151.51     10.60 o
   1   0  16        1.00       12.59      9.61 o
   2   0  16       69.40       80.40     15.87 o
   3   0  16       68.99       50.13      9.63 o
   4   0  16       17.82       23.93     10.49 o
   5   0  16      209.43      211.01     15.22 o
   6   0  16       45.68       52.65     11.05 o
   7   0  16        2.56        2.01     11.60 o
   8   0  16        7.91       14.48     11.94 o
 -14   1  16        0.54        1.30     11.09 o
 -13   1  16        0.49        0.66     11.48 o
 -12   1  16       19.28       23.92     10.72 o
 -11   1  16       31.76       32.02      8.34 o
 -10   1  16       10.00       12.01      7.95 o
  -9   1  16       13.42       11.07      7.27 o
  -8   1  16       17.34       22.52      7.39 o
  -7   1  16       25.95       24.61      7.24 o
  -6   1  16       28.91       34.33      7.11 o
  -5   1  16       78.24       72.68      7.89 o
  -4   1  16      231.94      233.23      7.47 o
  -3   1  16       24.19       32.75      7.62 o
  -2   1  16       93.01       98.23      7.46 o
  -1   1  16        2.85        5.39      7.67 o
   0   1  16       14.79       15.95      7.17 o
   1   1  16       12.64        7.33      7.68 o
   2   1  16        0.09        7.27      7.36 o
   3   1  16        5.48        5.29      7.08 o
   4   1  16       38.96       38.39      7.58 o
   5   1  16        0.01       10.14      8.28 o
   6   1  16        2.89        2.63      7.78 o
   7   1  16        3.97       16.87      8.34 o
   8   1  16       46.88       38.79      8.62 o
 -12   2  16       35.24       23.80     11.40 o
 -11   2  16       25.85       28.56     10.07 o
 -10   2  16       34.14       41.95      8.22 o
  -9   2  16        5.58        1.91      7.89 o
  -8   2  16        3.02       -0.82      7.37 o
  -7   2  16        5.79        8.54      7.87 o
  -6   2  16       15.46       17.94      6.89 o
  -5   2  16       14.89       13.30      7.30 o
  -4   2  16       15.23       19.60      7.25 o
  -3   2  16       17.00       24.39      7.58 o
  -2   2  16        6.33        5.88      7.51 o
  -1   2  16      236.94      239.85     17.03 o
   0   2  16       88.69       90.31      7.54 o
   1   2  16        2.16        2.95      7.65 o
   2   2  16        8.61       15.19      8.06 o
   3   2  16        0.42       -0.46      7.58 o
   4   2  16       44.25       44.01      8.28 o
   5   2  16       13.13       21.90      8.27 o
   6   2  16      132.56      108.11      8.99 o
   7   2  16        9.67       13.06      9.37 o
 -10   3  16        0.09       -6.77      8.98 o
  -9   3  16       38.92       38.14      9.59 o
  -8   3  16       40.59       40.96      9.06 o
  -7   3  16        5.37        7.75      8.48 o
  -6   3  16       15.88       21.20      9.49 o
  -5   3  16       27.98       35.76      8.71 o
  -4   3  16       25.20       21.66      8.31 o
  -3   3  16       32.51       35.48      8.50 o
  -2   3  16      111.28      126.29      8.59 o
  -1   3  16        0.34       13.02      8.42 o
   0   3  16       37.46       47.37      8.48 o
   1   3  16       11.67       17.27      8.06 o
   2   3  16        0.13       -0.93      8.36 o
   3   3  16        1.98        9.52      8.72 o
   4   3  16       18.72       19.73      9.40 o
  -4   4  16        0.21        4.55      9.62 o
  -3   4  16        0.12       -1.93      9.77 o
  -2   4  16        2.14        4.33      9.01 o
  -1   4  16        0.10       -0.14      9.47 o
 -13   1  17        9.89        9.82     11.37 o
 -12   1  17        6.57        2.33      9.99 o
 -11   1  17        7.07       13.91      8.42 o
 -10   1  17       32.02       29.50      8.13 o
  -9   1  17        3.94        4.59      7.56 o
  -8   1  17       84.03       85.34      7.99 o
  -7   1  17        5.38        4.10      7.35 o
  -6   1  17      123.02      121.89      7.55 o
  -5   1  17        1.32       -0.41      8.26 o
  -4   1  17       58.70       51.71      7.65 o
  -3   1  17       92.77      100.81      7.60 o
  -2   1  17        9.62        8.92      7.63 o
  -1   1  17        9.95       19.97      7.56 o
   0   1  17       68.43       64.41      8.06 o
   1   1  17      130.00      145.52      8.82 o
   2   1  17        0.02        5.66      7.78 o
   3   1  17       10.81       12.44      7.94 o
   4   1  17        6.58       23.88      8.14 o
   5   1  17       50.65       48.47      8.54 o
   6   1  17       10.72        9.61      8.80 o
   7   1  17       69.90       55.33      9.07 o
 -11   2  17        0.75       -0.77     10.33 o
 -10   2  17       24.13       20.83      8.29 o
  -9   2  17        3.92        8.00      8.25 o
  -8   2  17       93.95       92.60      8.03 o
  -7   2  17       12.51       14.74      7.75 o
  -6   2  17        4.81       15.66      8.07 o
  -5   2  17        4.59       -1.22      7.86 o
  -4   2  17       59.42       68.22      7.50 o
  -3   2  17        0.71        4.89      7.50 o
  -2   2  17       10.25        2.36      7.39 o
  -1   2  17        1.12      -10.15      7.68 o
   0   2  17       22.91       29.02      7.64 o
   1   2  17       69.67       65.76      8.22 o
   2   2  17        2.79        7.40      8.19 o
   3   2  17       15.69       15.64      8.24 o
   4   2  17        2.70       -4.83      8.33 o
   5   2  17       64.12       63.95      8.65 o
  -9   3  17        0.55        0.01      9.73 o
  -8   3  17        7.24        5.37      8.31 o
  -7   3  17        0.07        5.40      9.59 o
  -6   3  17        0.95        7.99      9.40 o
  -5   3  17        1.38        4.13      8.40 o
  -4   3  17       19.79       23.09      8.42 o
  -3   3  17        7.21       12.64      8.33 o
  -2   3  17        0.01       -1.91      8.07 o
  -1   3  17       16.84       19.05      8.55 o
   0   3  17       10.34        7.97      9.07 o
   1   3  17       25.58       34.34      9.04 o
   2   3  17       24.85       30.47      8.88 o
   3   3  17       20.48       15.88      9.28 o
 -12   0  18       25.80       14.87     11.73 o
 -11   0  18       13.23       16.57     11.90 o
 -10   0  18       32.71       26.64     10.28 o
  -9   0  18       69.19       62.55     11.62 o
  -8   0  18       61.67       59.16     11.59 o
  -7   0  18      140.12      158.43     13.06 o
  -6   0  18       80.43       90.92     10.13 o
  -5   0  18       94.43      107.92     10.65 o
  -4   0  18        0.14        7.07     10.57 o
  -3   0  18      349.55      386.63     28.63 o
  -2   0  18      196.63      205.20     12.75 o
  -1   0  18       15.31       27.47     10.09 o
   0   0  18       91.87      103.86     14.24 o
   1   0  18       13.92        3.86     10.11 o
   2   0  18       30.09       28.82     10.94 o
   3   0  18       15.29        7.73     11.61 o
   4   0  18      150.83      146.65     12.33 o
   5   0  18       44.07       41.74     11.12 o
   6   0  18        1.48        4.48     11.00 o
 -12   1  18        6.40       -1.57     10.07 o
 -11   1  18        0.08       -5.19      8.75 o
 -10   1  18       29.51       20.37      8.00 o
  -9   1  18        0.72       10.64      8.12 o
  -8   1  18        1.31       -0.09      8.02 o
  -7   1  18        1.29       14.78      7.65 o
  -6   1  18        6.06        5.22      7.22 o
  -5   1  18       81.48       71.95      8.20 o
  -4   1  18       29.47       42.31      7.98 o
  -3   1  18      123.19      115.79      7.79 o
  -2   1  18       58.06       63.94     10.49 o
  -1   1  18        3.35        2.42      7.85 o
   0   1  18       12.40       18.67      8.54 o
   1   1  18        0.32        1.01      7.98 o
   2   1  18        2.22        1.22      7.66 o
   3   1  18       42.97       43.31      8.36 o
   4   1  18        2.99       10.12      8.09 o
   5   1  18       91.79       77.89      8.58 o
 -10   2  18       31.86       33.84      8.70 o
  -9   2  18       13.66       12.67      8.29 o
  -8   2  18       21.60       21.04      7.87 o
  -7   2  18        5.33        6.30      8.02 o
  -6   2  18       62.04       69.08      8.08 o
  -5   2  18       93.10       90.96      8.48 o
  -4   2  18        2.48       -2.19      8.27 o
  -3   2  18       65.73       53.58      8.54 o
  -2   2  18      169.08      177.08     13.43 o
  -1   2  18        1.71        5.36      8.14 o
   0   2  18       39.83       34.72      8.75 o
   1   2  18        0.48        3.76      8.78 o
   2   2  18        4.21       10.09      8.29 o
   3   2  18        0.05        2.80      8.43 o
   4   2  18       65.55       67.40      8.87 o
  -7   3  18        0.21        0.58      9.77 o
  -6   3  18        1.14        4.34      9.30 o
  -5   3  18       11.40        7.63      9.18 o
  -4   3  18       31.13       43.24      9.01 o
  -3   3  18        4.82        1.24      9.11 o
  -2   3  18       21.14       16.97      8.82 o
  -1   3  18       24.04       30.57      9.23 o
   0   3  18        0.12        7.26      9.15 o
 -11   1  19       34.66       30.68      8.58 o
 -10   1  19       23.52       25.11      8.61 o
  -9   1  19       11.00        9.39      8.08 o
  -8   1  19        8.71        5.81      8.23 o
  -7   1  19       10.09       12.97      8.15 o
  -6   1  19       52.16       47.43      9.12 o
  -5   1  19       19.26       12.37      8.04 o
  -4   1  19       17.86       24.04      8.08 o
  -3   1  19       35.51       39.46      7.61 o
  -2   1  19        3.03        7.87      7.83 o
  -1   1  19      116.69      125.67      8.56 o
   0   1  19       22.98       34.34      8.23 o
   1   1  19        0.02       -3.20      8.22 o
   2   1  19        7.87        9.99      8.32 o
   3   1  19        2.49        8.24      8.16 o
   4   1  19        0.02        2.32      8.30 o
  -9   2  19       11.85       10.11      8.94 o
  -8   2  19        7.25        7.48      9.05 o
  -7   2  19        0.02       -4.29      8.31 o
  -6   2  19        1.20       -2.96      8.26 o
  -5   2  19       20.23       20.00      8.46 o
  -4   2  19        6.15        2.46      8.64 o
  -3   2  19       25.99       34.44      8.23 o
  -2   2  19       33.80       39.24      8.22 o
  -1   2  19        7.30        7.05      8.80 o
   0   2  19       11.44       14.85      9.18 o
   1   2  19       12.49       12.09      8.62 o
   2   2  19        0.48       12.23      8.98 o
 -10   0  20       16.54        9.17     11.83 o
  -9   0  20        4.78       -0.67     10.98 o
  -8   0  20       85.08       87.53     15.66 o
  -7   0  20       35.29       43.43     11.12 o
  -6   0  20      141.04      142.66     13.68 o
  -5   0  20      264.15      221.37     19.30 o
  -4   0  20        1.95       -2.65     11.11 o
  -3   0  20       47.83       40.04     11.54 o
  -2   0  20       39.61       38.38     11.16 o
  -1   0  20       24.97       42.45     11.02 o
   0   0  20       86.33       89.45     11.81 o
   1   0  20       21.26       22.83     11.99 o
   2   0  20        1.69        3.74     10.69 o
  -9   1  20        2.44        3.13      8.35 o
  -8   1  20        2.04        7.94      8.70 o
  -7   1  20        0.38        9.71      8.96 o
  -6   1  20       11.28       14.99      8.02 o
  -5   1  20       15.12       13.41      8.14 o
  -4   1  20        0.35        6.56      8.28 o
  -3   1  20       17.21       12.80      8.11 o
  -2   1  20        0.63        4.62      9.01 o
  -1   1  20        0.04        1.12      8.77 o
   0   1  20        1.09       -7.98      8.38 o
   1   1  20        9.96        7.88      8.47 o
   2   1  20        2.44       -8.28      8.88 o
  -6   2  20        0.20        1.28      8.98 o
  -5   2  20        2.48        8.21      9.64 o
  -4   2  20        6.25       -1.04      8.96 o
  -3   2  20        4.42        7.49      8.96 o
  -2   2  20        4.24        7.54      9.42 o
  -1   2  20       25.88       42.83      9.24 o
  -6   1  21       39.51       36.27      8.51 o
  -5   1  21      113.41       93.47      9.41 o
  -4   1  21        0.64       -0.07      8.59 o
  -3   1  21       42.45       45.79      8.85 o
  -2   1  21       51.22       53.35      8.92 o
  -1   1  21        0.16        5.41      9.04 o
 
